# Supplementary material for: Unraveling the associations and causalities between glucose metabolism and multiple sleep traits
Source: Front Endocrinol (Lausanne). 2023 Nov 7;14:1227372. doi: 10.3389/fendo.2023.1227372 (PMC10660979; doi:10.3389/fendo.2023.1227372)
Supplement: Data Sheet 2 — Supplemental eTable 1–4. [file DataSheet_2.xlsx]

## Sheet: eTable1 glycemic->sleep
Supplementary eTable1. F statistic of the individual instruments used for glycemic traits as the exposure and sleep disturbances as the outcome.
Exposure	Outcome	SNP	F-statistic
2hGlu	Daytime sleepiness	rs11708067	87.92
2hGlu	Daytime sleepiness	rs117643180	51.21
2hGlu	Daytime sleepiness	rs1260326	38.82
2hGlu	Daytime sleepiness	rs12692738	29.16
2hGlu	Daytime sleepiness	rs150111048	44.84
2hGlu	Daytime sleepiness	rs17271305	58.12
2hGlu	Daytime sleepiness	rs1800437	102.85
2hGlu	Daytime sleepiness	rs2126259	35.02
2hGlu	Daytime sleepiness	rs2649999	36.88
2hGlu	Daytime sleepiness	rs4148646	25.91
2hGlu	Daytime sleepiness	rs550057	38.29
2hGlu	Daytime sleepiness	rs7903146	96.36
2hGlu	Daytime sleepiness	rs878521	110.92
2hGlu	Insomnia	rs11708067	87.92
2hGlu	Insomnia	rs117643180	51.21
2hGlu	Insomnia	rs1260326	38.82
2hGlu	Insomnia	rs12692738	29.16
2hGlu	Insomnia	rs150111048	44.84
2hGlu	Insomnia	rs17271305	58.12
2hGlu	Insomnia	rs1800437	102.85
2hGlu	Insomnia	rs2126259	35.02
2hGlu	Insomnia	rs2649999	36.88
2hGlu	Insomnia	rs4148646	25.91
2hGlu	Insomnia	rs550057	38.29
2hGlu	Insomnia	rs7903146	96.36
2hGlu	Insomnia	rs878521	110.92
2hGlu	Sleep duration	rs11708067	87.92
2hGlu	Sleep duration	rs117643180	51.21
2hGlu	Sleep duration	rs1260326	38.82
2hGlu	Sleep duration	rs12692738	29.16
2hGlu	Sleep duration	rs150111048	44.84
2hGlu	Sleep duration	rs17271305	58.12
2hGlu	Sleep duration	rs1800437	102.85
2hGlu	Sleep duration	rs2126259	35.02
2hGlu	Sleep duration	rs2649999	36.88
2hGlu	Sleep duration	rs4148646	25.91
2hGlu	Sleep duration	rs550057	38.29
2hGlu	Sleep duration	rs7903146	96.36
2hGlu	Sleep duration	rs878521	110.92
2hGlu	Short sleep duration	rs11708067	87.92
2hGlu	Short sleep duration	rs117643180	51.21
2hGlu	Short sleep duration	rs1260326	38.82
2hGlu	Short sleep duration	rs12692738	29.16
2hGlu	Short sleep duration	rs150111048	44.84
2hGlu	Short sleep duration	rs17271305	58.12
2hGlu	Short sleep duration	rs1800437	102.85
2hGlu	Short sleep duration	rs2126259	35.02
2hGlu	Short sleep duration	rs2649999	36.88
2hGlu	Short sleep duration	rs4148646	25.91
2hGlu	Short sleep duration	rs550057	38.29
2hGlu	Short sleep duration	rs7903146	96.36
2hGlu	Short sleep duration	rs878521	110.92
2hGlu	Long sleep duration	rs11708067	87.92
2hGlu	Long sleep duration	rs117643180	51.21
2hGlu	Long sleep duration	rs1260326	38.82
2hGlu	Long sleep duration	rs12692738	29.16
2hGlu	Long sleep duration	rs150111048	44.84
2hGlu	Long sleep duration	rs17271305	58.12
2hGlu	Long sleep duration	rs1800437	102.85
2hGlu	Long sleep duration	rs2126259	35.02
2hGlu	Long sleep duration	rs2649999	36.88
2hGlu	Long sleep duration	rs4148646	25.91
2hGlu	Long sleep duration	rs550057	38.29
2hGlu	Long sleep duration	rs7903146	96.36
2hGlu	Long sleep duration	rs878521	110.92
HbA1c	Daytime sleepiness	rs10151436	38.32
HbA1c	Daytime sleepiness	rs10169706	31.95
HbA1c	Daytime sleepiness	rs10405535	58.14
HbA1c	Daytime sleepiness	rs10774624	51.18
HbA1c	Daytime sleepiness	rs10811661	56.69
HbA1c	Daytime sleepiness	rs10830963	172.48
HbA1c	Daytime sleepiness	rs10946402	39.85
HbA1c	Daytime sleepiness	rs11039154	38.62
HbA1c	Daytime sleepiness	rs11248914	66.31
HbA1c	Daytime sleepiness	rs11257655	47.27
HbA1c	Daytime sleepiness	rs11558471	116.33
HbA1c	Daytime sleepiness	rs11643024	31.36
HbA1c	Daytime sleepiness	rs11719201	73.96
HbA1c	Daytime sleepiness	rs117233107	42.61
HbA1c	Daytime sleepiness	rs1175549	42.68
HbA1c	Daytime sleepiness	rs12491937	47.93
HbA1c	Daytime sleepiness	rs12612492	97.91
HbA1c	Daytime sleepiness	rs1278769	36.8
HbA1c	Daytime sleepiness	rs13089972	62.86
HbA1c	Daytime sleepiness	rs13134327	105.8
HbA1c	Daytime sleepiness	rs13234131	31.92
HbA1c	Daytime sleepiness	rs13389076	76.33
HbA1c	Daytime sleepiness	rs13419763	32.65
HbA1c	Daytime sleepiness	rs1367173	57.76
HbA1c	Daytime sleepiness	rs151165	31.84
HbA1c	Daytime sleepiness	rs1535464	25.59
HbA1c	Daytime sleepiness	rs16926246	1198.48
HbA1c	Daytime sleepiness	rs174559	57.33
HbA1c	Daytime sleepiness	rs17533945	83.59
HbA1c	Daytime sleepiness	rs1800562	201.22
HbA1c	Daytime sleepiness	rs2001846	28.17
HbA1c	Daytime sleepiness	rs204995	29.64
HbA1c	Daytime sleepiness	rs2102339	38.62
HbA1c	Daytime sleepiness	rs2375278	43.4
HbA1c	Daytime sleepiness	rs267738	46.41
HbA1c	Daytime sleepiness	rs2748427	194.73
HbA1c	Daytime sleepiness	rs2908277	68.89
HbA1c	Daytime sleepiness	rs2971670	345.52
HbA1c	Daytime sleepiness	rs340882	41.75
HbA1c	Daytime sleepiness	rs360147	32.87
HbA1c	Daytime sleepiness	rs3778321	43.89
HbA1c	Daytime sleepiness	rs3829109	32.87
HbA1c	Daytime sleepiness	rs452306	49
HbA1c	Daytime sleepiness	rs4727979	25.42
HbA1c	Daytime sleepiness	rs4737009	231.04
HbA1c	Daytime sleepiness	rs4760682	83.01
HbA1c	Daytime sleepiness	rs4980325	59.51
HbA1c	Daytime sleepiness	rs560887	480.86
HbA1c	Daytime sleepiness	rs608793	25
HbA1c	Daytime sleepiness	rs61750929	95.9
HbA1c	Daytime sleepiness	rs6474359	126.27
HbA1c	Daytime sleepiness	rs651007	51.84
HbA1c	Daytime sleepiness	rs6798941	32.87
HbA1c	Daytime sleepiness	rs6804915	59.51
HbA1c	Daytime sleepiness	rs6877043	36.86
HbA1c	Daytime sleepiness	rs7042939	61.56
HbA1c	Daytime sleepiness	rs7127313	25.78
HbA1c	Daytime sleepiness	rs7198799	35.15
HbA1c	Daytime sleepiness	rs737092	31.53
HbA1c	Daytime sleepiness	rs7547793	31.57
HbA1c	Daytime sleepiness	rs76533333	112.36
HbA1c	Daytime sleepiness	rs7861647	64
HbA1c	Daytime sleepiness	rs7903146	90.25
HbA1c	Daytime sleepiness	rs79403657	28.03
HbA1c	Daytime sleepiness	rs8138197	27.19
HbA1c	Daytime sleepiness	rs837763	183.29
HbA1c	Daytime sleepiness	rs855791	209.14
HbA1c	Daytime sleepiness	rs857725	220.73
HbA1c	Daytime sleepiness	rs9376090	311.27
HbA1c	Daytime sleepiness	rs9818758	59.38
HbA1c	Daytime sleepiness	rs9909940	529
HbA1c	Daytime sleepiness	rs9914988	61.04
HbA1c	Insomnia	rs10151436	38.32
HbA1c	Insomnia	rs10169706	31.95
HbA1c	Insomnia	rs10405535	58.14
HbA1c	Insomnia	rs10774624	51.18
HbA1c	Insomnia	rs10811661	56.69
HbA1c	Insomnia	rs10830963	172.48
HbA1c	Insomnia	rs10946402	39.85
HbA1c	Insomnia	rs11039154	38.62
HbA1c	Insomnia	rs11248914	66.31
HbA1c	Insomnia	rs11257655	47.27
HbA1c	Insomnia	rs11558471	116.33
HbA1c	Insomnia	rs11643024	31.36
HbA1c	Insomnia	rs11719201	73.96
HbA1c	Insomnia	rs117233107	42.61
HbA1c	Insomnia	rs1175549	42.68
HbA1c	Insomnia	rs12491937	47.93
HbA1c	Insomnia	rs12612492	97.91
HbA1c	Insomnia	rs1278769	36.8
HbA1c	Insomnia	rs13089972	62.86
HbA1c	Insomnia	rs13134327	105.8
HbA1c	Insomnia	rs13234131	31.92
HbA1c	Insomnia	rs13389076	76.33
HbA1c	Insomnia	rs13419763	32.65
HbA1c	Insomnia	rs1367173	57.76
HbA1c	Insomnia	rs151165	31.84
HbA1c	Insomnia	rs1535464	25.59
HbA1c	Insomnia	rs16926246	1198.48
HbA1c	Insomnia	rs174559	57.33
HbA1c	Insomnia	rs17533945	83.59
HbA1c	Insomnia	rs1800562	201.22
HbA1c	Insomnia	rs2001846	28.17
HbA1c	Insomnia	rs204995	29.64
HbA1c	Insomnia	rs2102339	38.62
HbA1c	Insomnia	rs2375278	43.4
HbA1c	Insomnia	rs267738	46.41
HbA1c	Insomnia	rs2748427	194.73
HbA1c	Insomnia	rs2908277	68.89
HbA1c	Insomnia	rs2971670	345.52
HbA1c	Insomnia	rs340882	41.75
HbA1c	Insomnia	rs360147	32.87
HbA1c	Insomnia	rs3778321	43.89
HbA1c	Insomnia	rs3829109	32.87
HbA1c	Insomnia	rs452306	49
HbA1c	Insomnia	rs4727979	25.42
HbA1c	Insomnia	rs4737009	231.04
HbA1c	Insomnia	rs4760682	83.01
HbA1c	Insomnia	rs4980325	59.51
HbA1c	Insomnia	rs560887	480.86
HbA1c	Insomnia	rs608793	25
HbA1c	Insomnia	rs61750929	95.9
HbA1c	Insomnia	rs6474359	126.27
HbA1c	Insomnia	rs651007	51.84
HbA1c	Insomnia	rs6798941	32.87
HbA1c	Insomnia	rs6804915	59.51
HbA1c	Insomnia	rs6877043	36.86
HbA1c	Insomnia	rs7042939	61.56
HbA1c	Insomnia	rs7127313	25.78
HbA1c	Insomnia	rs7198799	35.15
HbA1c	Insomnia	rs737092	31.53
HbA1c	Insomnia	rs7547793	31.57
HbA1c	Insomnia	rs76533333	112.36
HbA1c	Insomnia	rs7861647	64
HbA1c	Insomnia	rs7903146	90.25
HbA1c	Insomnia	rs79403657	28.03
HbA1c	Insomnia	rs8138197	27.19
HbA1c	Insomnia	rs837763	183.29
HbA1c	Insomnia	rs855791	209.14
HbA1c	Insomnia	rs857725	220.73
HbA1c	Insomnia	rs9376090	311.27
HbA1c	Insomnia	rs9818758	59.38
HbA1c	Insomnia	rs9909940	529
HbA1c	Insomnia	rs9914988	61.04
HbA1c	Sleep duration	rs10151436	38.32
HbA1c	Sleep duration	rs10169706	31.95
HbA1c	Sleep duration	rs10405535	58.14
HbA1c	Sleep duration	rs10774624	51.18
HbA1c	Sleep duration	rs10811661	56.69
HbA1c	Sleep duration	rs10830963	172.48
HbA1c	Sleep duration	rs10946402	39.85
HbA1c	Sleep duration	rs11039154	38.62
HbA1c	Sleep duration	rs11248914	66.31
HbA1c	Sleep duration	rs11257655	47.27
HbA1c	Sleep duration	rs11558471	116.33
HbA1c	Sleep duration	rs11643024	31.36
HbA1c	Sleep duration	rs11719201	73.96
HbA1c	Sleep duration	rs117233107	42.61
HbA1c	Sleep duration	rs1175549	42.68
HbA1c	Sleep duration	rs12491937	47.93
HbA1c	Sleep duration	rs12612492	97.91
HbA1c	Sleep duration	rs1278769	36.8
HbA1c	Sleep duration	rs13089972	62.86
HbA1c	Sleep duration	rs13134327	105.8
HbA1c	Sleep duration	rs13234131	31.92
HbA1c	Sleep duration	rs13389076	76.33
HbA1c	Sleep duration	rs13419763	32.65
HbA1c	Sleep duration	rs1367173	57.76
HbA1c	Sleep duration	rs151165	31.84
HbA1c	Sleep duration	rs1535464	25.59
HbA1c	Sleep duration	rs16926246	1198.48
HbA1c	Sleep duration	rs174559	57.33
HbA1c	Sleep duration	rs17533945	83.59
HbA1c	Sleep duration	rs1800562	201.22
HbA1c	Sleep duration	rs2001846	28.17
HbA1c	Sleep duration	rs204995	29.64
HbA1c	Sleep duration	rs2102339	38.62
HbA1c	Sleep duration	rs2375278	43.4
HbA1c	Sleep duration	rs267738	46.41
HbA1c	Sleep duration	rs2748427	194.73
HbA1c	Sleep duration	rs2908277	68.89
HbA1c	Sleep duration	rs2971670	345.52
HbA1c	Sleep duration	rs340882	41.75
HbA1c	Sleep duration	rs360147	32.87
HbA1c	Sleep duration	rs3778321	43.89
HbA1c	Sleep duration	rs3829109	32.87
HbA1c	Sleep duration	rs452306	49
HbA1c	Sleep duration	rs4727979	25.42
HbA1c	Sleep duration	rs4737009	231.04
HbA1c	Sleep duration	rs4760682	83.01
HbA1c	Sleep duration	rs4980325	59.51
HbA1c	Sleep duration	rs560887	480.86
HbA1c	Sleep duration	rs608793	25
HbA1c	Sleep duration	rs61750929	95.9
HbA1c	Sleep duration	rs6474359	126.27
HbA1c	Sleep duration	rs651007	51.84
HbA1c	Sleep duration	rs6798941	32.87
HbA1c	Sleep duration	rs6804915	59.51
HbA1c	Sleep duration	rs6877043	36.86
HbA1c	Sleep duration	rs7042939	61.56
HbA1c	Sleep duration	rs7127313	25.78
HbA1c	Sleep duration	rs7198799	35.15
HbA1c	Sleep duration	rs737092	31.53
HbA1c	Sleep duration	rs7547793	31.57
HbA1c	Sleep duration	rs76533333	112.36
HbA1c	Sleep duration	rs7861647	64
HbA1c	Sleep duration	rs7903146	90.25
HbA1c	Sleep duration	rs79403657	28.03
HbA1c	Sleep duration	rs8138197	27.19
HbA1c	Sleep duration	rs837763	183.29
HbA1c	Sleep duration	rs855791	209.14
HbA1c	Sleep duration	rs857725	220.73
HbA1c	Sleep duration	rs9376090	311.27
HbA1c	Sleep duration	rs9818758	59.38
HbA1c	Sleep duration	rs9909940	529
HbA1c	Sleep duration	rs9914988	61.04
HbA1c	Short sleep duration	rs10151436	38.32
HbA1c	Short sleep duration	rs10169706	31.95
HbA1c	Short sleep duration	rs10405535	58.14
HbA1c	Short sleep duration	rs10774624	51.18
HbA1c	Short sleep duration	rs10811661	56.69
HbA1c	Short sleep duration	rs10830963	172.48
HbA1c	Short sleep duration	rs10946402	39.85
HbA1c	Short sleep duration	rs11039154	38.62
HbA1c	Short sleep duration	rs11248914	66.31
HbA1c	Short sleep duration	rs11257655	47.27
HbA1c	Short sleep duration	rs11558471	116.33
HbA1c	Short sleep duration	rs11643024	31.36
HbA1c	Short sleep duration	rs11719201	73.96
HbA1c	Short sleep duration	rs117233107	42.61
HbA1c	Short sleep duration	rs1175549	42.68
HbA1c	Short sleep duration	rs12491937	47.93
HbA1c	Short sleep duration	rs12612492	97.91
HbA1c	Short sleep duration	rs1278769	36.8
HbA1c	Short sleep duration	rs13089972	62.86
HbA1c	Short sleep duration	rs13134327	105.8
HbA1c	Short sleep duration	rs13234131	31.92
HbA1c	Short sleep duration	rs13389076	76.33
HbA1c	Short sleep duration	rs13419763	32.65
HbA1c	Short sleep duration	rs1367173	57.76
HbA1c	Short sleep duration	rs151165	31.84
HbA1c	Short sleep duration	rs1535464	25.59
HbA1c	Short sleep duration	rs16926246	1198.48
HbA1c	Short sleep duration	rs174559	57.33
HbA1c	Short sleep duration	rs17533945	83.59
HbA1c	Short sleep duration	rs1800562	201.22
HbA1c	Short sleep duration	rs2001846	28.17
HbA1c	Short sleep duration	rs204995	29.64
HbA1c	Short sleep duration	rs2102339	38.62
HbA1c	Short sleep duration	rs2375278	43.4
HbA1c	Short sleep duration	rs267738	46.41
HbA1c	Short sleep duration	rs2748427	194.73
HbA1c	Short sleep duration	rs2908277	68.89
HbA1c	Short sleep duration	rs2971670	345.52
HbA1c	Short sleep duration	rs340882	41.75
HbA1c	Short sleep duration	rs360147	32.87
HbA1c	Short sleep duration	rs3778321	43.89
HbA1c	Short sleep duration	rs3829109	32.87
HbA1c	Short sleep duration	rs452306	49
HbA1c	Short sleep duration	rs4727979	25.42
HbA1c	Short sleep duration	rs4737009	231.04
HbA1c	Short sleep duration	rs4760682	83.01
HbA1c	Short sleep duration	rs4980325	59.51
HbA1c	Short sleep duration	rs560887	480.86
HbA1c	Short sleep duration	rs608793	25
HbA1c	Short sleep duration	rs61750929	95.9
HbA1c	Short sleep duration	rs6474359	126.27
HbA1c	Short sleep duration	rs651007	51.84
HbA1c	Short sleep duration	rs6798941	32.87
HbA1c	Short sleep duration	rs6804915	59.51
HbA1c	Short sleep duration	rs6877043	36.86
HbA1c	Short sleep duration	rs7042939	61.56
HbA1c	Short sleep duration	rs7127313	25.78
HbA1c	Short sleep duration	rs7198799	35.15
HbA1c	Short sleep duration	rs737092	31.53
HbA1c	Short sleep duration	rs7547793	31.57
HbA1c	Short sleep duration	rs76533333	112.36
HbA1c	Short sleep duration	rs7861647	64
HbA1c	Short sleep duration	rs7903146	90.25
HbA1c	Short sleep duration	rs79403657	28.03
HbA1c	Short sleep duration	rs8138197	27.19
HbA1c	Short sleep duration	rs837763	183.29
HbA1c	Short sleep duration	rs855791	209.14
HbA1c	Short sleep duration	rs857725	220.73
HbA1c	Short sleep duration	rs9376090	311.27
HbA1c	Short sleep duration	rs9818758	59.38
HbA1c	Short sleep duration	rs9909940	529
HbA1c	Short sleep duration	rs9914988	61.04
HbA1c	Long sleep duration	rs10151436	38.32
HbA1c	Long sleep duration	rs10169706	31.95
HbA1c	Long sleep duration	rs10405535	58.14
HbA1c	Long sleep duration	rs10774624	51.18
HbA1c	Long sleep duration	rs10811661	56.69
HbA1c	Long sleep duration	rs10830963	172.48
HbA1c	Long sleep duration	rs10946402	39.85
HbA1c	Long sleep duration	rs11039154	38.62
HbA1c	Long sleep duration	rs11248914	66.31
HbA1c	Long sleep duration	rs11257655	47.27
HbA1c	Long sleep duration	rs11558471	116.33
HbA1c	Long sleep duration	rs11643024	31.36
HbA1c	Long sleep duration	rs11719201	73.96
HbA1c	Long sleep duration	rs117233107	42.61
HbA1c	Long sleep duration	rs1175549	42.68
HbA1c	Long sleep duration	rs12491937	47.93
HbA1c	Long sleep duration	rs12612492	97.91
HbA1c	Long sleep duration	rs1278769	36.8
HbA1c	Long sleep duration	rs13089972	62.86
HbA1c	Long sleep duration	rs13134327	105.8
HbA1c	Long sleep duration	rs13234131	31.92
HbA1c	Long sleep duration	rs13389076	76.33
HbA1c	Long sleep duration	rs13419763	32.65
HbA1c	Long sleep duration	rs1367173	57.76
HbA1c	Long sleep duration	rs151165	31.84
HbA1c	Long sleep duration	rs1535464	25.59
HbA1c	Long sleep duration	rs16926246	1198.48
HbA1c	Long sleep duration	rs174559	57.33
HbA1c	Long sleep duration	rs17533945	83.59
HbA1c	Long sleep duration	rs1800562	201.22
HbA1c	Long sleep duration	rs2001846	28.17
HbA1c	Long sleep duration	rs204995	29.64
HbA1c	Long sleep duration	rs2102339	38.62
HbA1c	Long sleep duration	rs2375278	43.4
HbA1c	Long sleep duration	rs267738	46.41
HbA1c	Long sleep duration	rs2748427	194.73
HbA1c	Long sleep duration	rs2908277	68.89
HbA1c	Long sleep duration	rs2971670	345.52
HbA1c	Long sleep duration	rs340882	41.75
HbA1c	Long sleep duration	rs360147	32.87
HbA1c	Long sleep duration	rs3778321	43.89
HbA1c	Long sleep duration	rs3829109	32.87
HbA1c	Long sleep duration	rs452306	49
HbA1c	Long sleep duration	rs4727979	25.42
HbA1c	Long sleep duration	rs4737009	231.04
HbA1c	Long sleep duration	rs4760682	83.01
HbA1c	Long sleep duration	rs4980325	59.51
HbA1c	Long sleep duration	rs560887	480.86
HbA1c	Long sleep duration	rs608793	25
HbA1c	Long sleep duration	rs61750929	95.9
HbA1c	Long sleep duration	rs6474359	126.27
HbA1c	Long sleep duration	rs651007	51.84
HbA1c	Long sleep duration	rs6798941	32.87
HbA1c	Long sleep duration	rs6804915	59.51
HbA1c	Long sleep duration	rs6877043	36.86
HbA1c	Long sleep duration	rs7042939	61.56
HbA1c	Long sleep duration	rs7127313	25.78
HbA1c	Long sleep duration	rs7198799	35.15
HbA1c	Long sleep duration	rs737092	31.53
HbA1c	Long sleep duration	rs7547793	31.57
HbA1c	Long sleep duration	rs76533333	112.36
HbA1c	Long sleep duration	rs7861647	64
HbA1c	Long sleep duration	rs7903146	90.25
HbA1c	Long sleep duration	rs79403657	28.03
HbA1c	Long sleep duration	rs8138197	27.19
HbA1c	Long sleep duration	rs837763	183.29
HbA1c	Long sleep duration	rs855791	209.14
HbA1c	Long sleep duration	rs857725	220.73
HbA1c	Long sleep duration	rs9376090	311.27
HbA1c	Long sleep duration	rs9818758	59.38
HbA1c	Long sleep duration	rs9909940	529
HbA1c	Long sleep duration	rs9914988	61.04
FINS	Daytime sleepiness	rs10050393	22.44
FINS	Daytime sleepiness	rs10865959	39.35
FINS	Daytime sleepiness	rs116141873	52.62
FINS	Daytime sleepiness	rs11708067	34.45
FINS	Daytime sleepiness	rs11727676	27.09
FINS	Daytime sleepiness	rs118164457	36.63
FINS	Daytime sleepiness	rs1206760	34.75
FINS	Daytime sleepiness	rs12454712	32.26
FINS	Daytime sleepiness	rs1260326	147.81
FINS	Daytime sleepiness	rs13258890	26.21
FINS	Daytime sleepiness	rs13389219	109.7
FINS	Daytime sleepiness	rs1351394	38.03
FINS	Daytime sleepiness	rs1474696	66.69
FINS	Daytime sleepiness	rs17036126	48.53
FINS	Daytime sleepiness	rs17331151	27.31
FINS	Daytime sleepiness	rs2108349	33.06
FINS	Daytime sleepiness	rs2845885	27.36
FINS	Daytime sleepiness	rs2943646	173.13
FINS	Daytime sleepiness	rs35000407	84.9
FINS	Daytime sleepiness	rs3775380	43.71
FINS	Daytime sleepiness	rs459193	74.29
FINS	Daytime sleepiness	rs4865796	68.06
FINS	Daytime sleepiness	rs62271373	28.44
FINS	Daytime sleepiness	rs6487237	35.08
FINS	Daytime sleepiness	rs6855363	39.06
FINS	Daytime sleepiness	rs6905288	34.75
FINS	Daytime sleepiness	rs7012814	132.86
FINS	Daytime sleepiness	rs7133378	40.32
FINS	Daytime sleepiness	rs73013411	31.64
FINS	Daytime sleepiness	rs731839	40.56
FINS	Daytime sleepiness	rs75179845	38.09
FINS	Daytime sleepiness	rs7903146	30.51
FINS	Daytime sleepiness	rs860598	50.13
FINS	Daytime sleepiness	rs972283	30.54
FINS	Daytime sleepiness	rs9884482	43.28
FINS	Insomnia	rs10050393	22.44
FINS	Insomnia	rs10865959	39.35
FINS	Insomnia	rs116141873	52.62
FINS	Insomnia	rs11708067	34.45
FINS	Insomnia	rs11727676	27.09
FINS	Insomnia	rs118164457	36.63
FINS	Insomnia	rs1206760	34.75
FINS	Insomnia	rs12454712	32.26
FINS	Insomnia	rs1260326	147.81
FINS	Insomnia	rs13258890	26.21
FINS	Insomnia	rs13389219	109.7
FINS	Insomnia	rs1351394	38.03
FINS	Insomnia	rs1474696	66.69
FINS	Insomnia	rs17036126	48.53
FINS	Insomnia	rs17331151	27.31
FINS	Insomnia	rs2108349	33.06
FINS	Insomnia	rs2845885	27.36
FINS	Insomnia	rs2943646	173.13
FINS	Insomnia	rs35000407	84.9
FINS	Insomnia	rs3775380	43.71
FINS	Insomnia	rs459193	74.29
FINS	Insomnia	rs4865796	68.06
FINS	Insomnia	rs62271373	28.44
FINS	Insomnia	rs6487237	35.08
FINS	Insomnia	rs6855363	39.06
FINS	Insomnia	rs6905288	34.75
FINS	Insomnia	rs7012814	132.86
FINS	Insomnia	rs7133378	40.32
FINS	Insomnia	rs73013411	31.64
FINS	Insomnia	rs731839	40.56
FINS	Insomnia	rs75179845	38.09
FINS	Insomnia	rs7903146	30.51
FINS	Insomnia	rs860598	50.13
FINS	Insomnia	rs972283	30.54
FINS	Insomnia	rs9884482	43.28
FINS	Sleep duration	rs10050393	22.44
FINS	Sleep duration	rs10865959	39.35
FINS	Sleep duration	rs116141873	52.62
FINS	Sleep duration	rs11708067	34.45
FINS	Sleep duration	rs11727676	27.09
FINS	Sleep duration	rs118164457	36.63
FINS	Sleep duration	rs1206760	34.75
FINS	Sleep duration	rs12454712	32.26
FINS	Sleep duration	rs1260326	147.81
FINS	Sleep duration	rs13258890	26.21
FINS	Sleep duration	rs13389219	109.7
FINS	Sleep duration	rs1351394	38.03
FINS	Sleep duration	rs1474696	66.69
FINS	Sleep duration	rs17036126	48.53
FINS	Sleep duration	rs17331151	27.31
FINS	Sleep duration	rs2108349	33.06
FINS	Sleep duration	rs2845885	27.36
FINS	Sleep duration	rs2943646	173.13
FINS	Sleep duration	rs35000407	84.9
FINS	Sleep duration	rs3775380	43.71
FINS	Sleep duration	rs459193	74.29
FINS	Sleep duration	rs4865796	68.06
FINS	Sleep duration	rs62271373	28.44
FINS	Sleep duration	rs6487237	35.08
FINS	Sleep duration	rs6855363	39.06
FINS	Sleep duration	rs6905288	34.75
FINS	Sleep duration	rs7012814	132.86
FINS	Sleep duration	rs7133378	40.32
FINS	Sleep duration	rs73013411	31.64
FINS	Sleep duration	rs731839	40.56
FINS	Sleep duration	rs75179845	38.09
FINS	Sleep duration	rs7903146	30.51
FINS	Sleep duration	rs860598	50.13
FINS	Sleep duration	rs972283	30.54
FINS	Sleep duration	rs9884482	43.28
FINS	Short sleep duration	rs10050393	22.44
FINS	Short sleep duration	rs10865959	39.35
FINS	Short sleep duration	rs116141873	52.62
FINS	Short sleep duration	rs11708067	34.45
FINS	Short sleep duration	rs11727676	27.09
FINS	Short sleep duration	rs118164457	36.63
FINS	Short sleep duration	rs1206760	34.75
FINS	Short sleep duration	rs12454712	32.26
FINS	Short sleep duration	rs1260326	147.81
FINS	Short sleep duration	rs13258890	26.21
FINS	Short sleep duration	rs13389219	109.7
FINS	Short sleep duration	rs1351394	38.03
FINS	Short sleep duration	rs1474696	66.69
FINS	Short sleep duration	rs17036126	48.53
FINS	Short sleep duration	rs17331151	27.31
FINS	Short sleep duration	rs2108349	33.06
FINS	Short sleep duration	rs2845885	27.36
FINS	Short sleep duration	rs2943646	173.13
FINS	Short sleep duration	rs35000407	84.9
FINS	Short sleep duration	rs3775380	43.71
FINS	Short sleep duration	rs459193	74.29
FINS	Short sleep duration	rs4865796	68.06
FINS	Short sleep duration	rs62271373	28.44
FINS	Short sleep duration	rs6487237	35.08
FINS	Short sleep duration	rs6855363	39.06
FINS	Short sleep duration	rs6905288	34.75
FINS	Short sleep duration	rs7012814	132.86
FINS	Short sleep duration	rs7133378	40.32
FINS	Short sleep duration	rs73013411	31.64
FINS	Short sleep duration	rs731839	40.56
FINS	Short sleep duration	rs75179845	38.09
FINS	Short sleep duration	rs7903146	30.51
FINS	Short sleep duration	rs860598	50.13
FINS	Short sleep duration	rs972283	30.54
FINS	Short sleep duration	rs9884482	43.28
FINS	Long sleep duration	rs10050393	22.44
FINS	Long sleep duration	rs10865959	39.35
FINS	Long sleep duration	rs116141873	52.62
FINS	Long sleep duration	rs11708067	34.45
FINS	Long sleep duration	rs11727676	27.09
FINS	Long sleep duration	rs118164457	36.63
FINS	Long sleep duration	rs1206760	34.75
FINS	Long sleep duration	rs12454712	32.26
FINS	Long sleep duration	rs1260326	147.81
FINS	Long sleep duration	rs13258890	26.21
FINS	Long sleep duration	rs13389219	109.7
FINS	Long sleep duration	rs1351394	38.03
FINS	Long sleep duration	rs1474696	66.69
FINS	Long sleep duration	rs17036126	48.53
FINS	Long sleep duration	rs17331151	27.31
FINS	Long sleep duration	rs2108349	33.06
FINS	Long sleep duration	rs2845885	27.36
FINS	Long sleep duration	rs2943646	173.13
FINS	Long sleep duration	rs35000407	84.9
FINS	Long sleep duration	rs3775380	43.71
FINS	Long sleep duration	rs459193	74.29
FINS	Long sleep duration	rs4865796	68.06
FINS	Long sleep duration	rs62271373	28.44
FINS	Long sleep duration	rs6487237	35.08
FINS	Long sleep duration	rs6855363	39.06
FINS	Long sleep duration	rs6905288	34.75
FINS	Long sleep duration	rs7012814	132.86
FINS	Long sleep duration	rs7133378	40.32
FINS	Long sleep duration	rs73013411	31.64
FINS	Long sleep duration	rs731839	40.56
FINS	Long sleep duration	rs75179845	38.09
FINS	Long sleep duration	rs7903146	30.51
FINS	Long sleep duration	rs860598	50.13
FINS	Long sleep duration	rs972283	30.54
FINS	Long sleep duration	rs9884482	43.28
FBG	Daytime sleepiness	rs10305457	53.93
FBG	Daytime sleepiness	rs1057394	47.46
FBG	Daytime sleepiness	rs10811660	102.75
FBG	Daytime sleepiness	rs10838524	221.27
FBG	Daytime sleepiness	rs10838693	96.69
FBG	Daytime sleepiness	rs10974438	135.65
FBG	Daytime sleepiness	rs11020124	993.91
FBG	Daytime sleepiness	rs11603349	115.07
FBG	Daytime sleepiness	rs11610045	57.44
FBG	Daytime sleepiness	rs11619319	74.82
FBG	Daytime sleepiness	rs11708067	197.4
FBG	Daytime sleepiness	rs12055786	49.83
FBG	Daytime sleepiness	rs12541643	38.57
FBG	Daytime sleepiness	rs1260326	275.17
FBG	Daytime sleepiness	rs12784552	120.27
FBG	Daytime sleepiness	rs12888855	45.56
FBG	Daytime sleepiness	rs12898997	33.23
FBG	Daytime sleepiness	rs13389076	154.47
FBG	Daytime sleepiness	rs13431652	1482.25
FBG	Daytime sleepiness	rs140809953	25.55
FBG	Daytime sleepiness	rs157512	40.72
FBG	Daytime sleepiness	rs1604038	121
FBG	Daytime sleepiness	rs16851397	60.62
FBG	Daytime sleepiness	rs16913693	64.65
FBG	Daytime sleepiness	rs17168486	177.78
FBG	Daytime sleepiness	rs17265513	56.61
FBG	Daytime sleepiness	rs17270243	24.53
FBG	Daytime sleepiness	rs17437560	29.91
FBG	Daytime sleepiness	rs174583	97.66
FBG	Daytime sleepiness	rs180935712	48.32
FBG	Daytime sleepiness	rs1820176	152.52
FBG	Daytime sleepiness	rs189548	37.82
FBG	Daytime sleepiness	rs192701415	34.95
FBG	Daytime sleepiness	rs194518	32.11
FBG	Daytime sleepiness	rs2075423	89.69
FBG	Daytime sleepiness	rs2238435	34.75
FBG	Daytime sleepiness	rs2657879	29.26
FBG	Daytime sleepiness	rs2839671	52.89
FBG	Daytime sleepiness	rs2979422	102.52
FBG	Daytime sleepiness	rs348330	37.21
FBG	Daytime sleepiness	rs35889227	46.81
FBG	Daytime sleepiness	rs3778321	78.45
FBG	Daytime sleepiness	rs3829109	66.42
FBG	Daytime sleepiness	rs3842753	37.1
FBG	Daytime sleepiness	rs39713	29.72
FBG	Daytime sleepiness	rs4760278	30.25
FBG	Daytime sleepiness	rs4862423	41.91
FBG	Daytime sleepiness	rs507666	60.99
FBG	Daytime sleepiness	rs58925536	33.33
FBG	Daytime sleepiness	rs6113722	92.86
FBG	Daytime sleepiness	rs6489811	37.35
FBG	Daytime sleepiness	rs6538804	55.86
FBG	Daytime sleepiness	rs6598541	44.97
FBG	Daytime sleepiness	rs6662924	38.66
FBG	Daytime sleepiness	rs6808574	55.81
FBG	Daytime sleepiness	rs7012637	112.11
FBG	Daytime sleepiness	rs7095788	34.68
FBG	Daytime sleepiness	rs7163757	183.94
FBG	Daytime sleepiness	rs7178572	45.19
FBG	Daytime sleepiness	rs7256920	33.38
FBG	Daytime sleepiness	rs7584277	54.6
FBG	Daytime sleepiness	rs7708285	49
FBG	Daytime sleepiness	rs78132593	44.65
FBG	Daytime sleepiness	rs7903146	185.82
FBG	Daytime sleepiness	rs878521	753.5
FBG	Daytime sleepiness	rs896854	38.29
FBG	Daytime sleepiness	rs9348441	95.6
FBG	Daytime sleepiness	rs9650069	252.46
FBG	Insomnia	rs10305457	53.93
FBG	Insomnia	rs1057394	47.46
FBG	Insomnia	rs10811660	102.75
FBG	Insomnia	rs10838524	221.27
FBG	Insomnia	rs10838693	96.69
FBG	Insomnia	rs10974438	135.65
FBG	Insomnia	rs11020124	993.91
FBG	Insomnia	rs11603349	115.07
FBG	Insomnia	rs11610045	57.44
FBG	Insomnia	rs11619319	74.82
FBG	Insomnia	rs11708067	197.4
FBG	Insomnia	rs12055786	49.83
FBG	Insomnia	rs12541643	38.57
FBG	Insomnia	rs1260326	275.17
FBG	Insomnia	rs12784552	120.27
FBG	Insomnia	rs12888855	45.56
FBG	Insomnia	rs12898997	33.23
FBG	Insomnia	rs13389076	154.47
FBG	Insomnia	rs13431652	1482.25
FBG	Insomnia	rs140809953	25.55
FBG	Insomnia	rs157512	40.72
FBG	Insomnia	rs1604038	121
FBG	Insomnia	rs16851397	60.62
FBG	Insomnia	rs16913693	64.65
FBG	Insomnia	rs17168486	177.78
FBG	Insomnia	rs17265513	56.61
FBG	Insomnia	rs17270243	24.53
FBG	Insomnia	rs17437560	29.91
FBG	Insomnia	rs174583	97.66
FBG	Insomnia	rs180935712	48.32
FBG	Insomnia	rs1820176	152.52
FBG	Insomnia	rs189548	37.82
FBG	Insomnia	rs192701415	34.95
FBG	Insomnia	rs194518	32.11
FBG	Insomnia	rs2075423	89.69
FBG	Insomnia	rs2238435	34.75
FBG	Insomnia	rs2657879	29.26
FBG	Insomnia	rs2839671	52.89
FBG	Insomnia	rs2979422	102.52
FBG	Insomnia	rs348330	37.21
FBG	Insomnia	rs35889227	46.81
FBG	Insomnia	rs3778321	78.45
FBG	Insomnia	rs3829109	66.42
FBG	Insomnia	rs3842753	37.1
FBG	Insomnia	rs39713	29.72
FBG	Insomnia	rs4760278	30.25
FBG	Insomnia	rs4862423	41.91
FBG	Insomnia	rs507666	60.99
FBG	Insomnia	rs58925536	33.33
FBG	Insomnia	rs6113722	92.86
FBG	Insomnia	rs6489811	37.35
FBG	Insomnia	rs6538804	55.86
FBG	Insomnia	rs6598541	44.97
FBG	Insomnia	rs6662924	38.66
FBG	Insomnia	rs6808574	55.81
FBG	Insomnia	rs7012637	112.11
FBG	Insomnia	rs7095788	34.68
FBG	Insomnia	rs7163757	183.94
FBG	Insomnia	rs7178572	45.19
FBG	Insomnia	rs7256920	33.38
FBG	Insomnia	rs7584277	54.6
FBG	Insomnia	rs7708285	49
FBG	Insomnia	rs78132593	44.65
FBG	Insomnia	rs7903146	185.82
FBG	Insomnia	rs878521	753.5
FBG	Insomnia	rs896854	38.29
FBG	Insomnia	rs9348441	95.6
FBG	Insomnia	rs9650069	252.46
FBG	Sleep duration	rs10305457	53.93
FBG	Sleep duration	rs1057394	47.46
FBG	Sleep duration	rs10811660	102.75
FBG	Sleep duration	rs10838524	221.27
FBG	Sleep duration	rs10838693	96.69
FBG	Sleep duration	rs10974438	135.65
FBG	Sleep duration	rs11020124	993.91
FBG	Sleep duration	rs11603349	115.07
FBG	Sleep duration	rs11610045	57.44
FBG	Sleep duration	rs11619319	74.82
FBG	Sleep duration	rs11708067	197.4
FBG	Sleep duration	rs12055786	49.83
FBG	Sleep duration	rs12541643	38.57
FBG	Sleep duration	rs1260326	275.17
FBG	Sleep duration	rs12784552	120.27
FBG	Sleep duration	rs12888855	45.56
FBG	Sleep duration	rs12898997	33.23
FBG	Sleep duration	rs13389076	154.47
FBG	Sleep duration	rs13431652	1482.25
FBG	Sleep duration	rs140809953	25.55
FBG	Sleep duration	rs157512	40.72
FBG	Sleep duration	rs1604038	121
FBG	Sleep duration	rs16851397	60.62
FBG	Sleep duration	rs16913693	64.65
FBG	Sleep duration	rs17168486	177.78
FBG	Sleep duration	rs17265513	56.61
FBG	Sleep duration	rs17270243	24.53
FBG	Sleep duration	rs17437560	29.91
FBG	Sleep duration	rs174583	97.66
FBG	Sleep duration	rs180935712	48.32
FBG	Sleep duration	rs1820176	152.52
FBG	Sleep duration	rs189548	37.82
FBG	Sleep duration	rs192701415	34.95
FBG	Sleep duration	rs194518	32.11
FBG	Sleep duration	rs2075423	89.69
FBG	Sleep duration	rs2238435	34.75
FBG	Sleep duration	rs2657879	29.26
FBG	Sleep duration	rs2839671	52.89
FBG	Sleep duration	rs2979422	102.52
FBG	Sleep duration	rs348330	37.21
FBG	Sleep duration	rs35889227	46.81
FBG	Sleep duration	rs3778321	78.45
FBG	Sleep duration	rs3829109	66.42
FBG	Sleep duration	rs3842753	37.1
FBG	Sleep duration	rs39713	29.72
FBG	Sleep duration	rs4760278	30.25
FBG	Sleep duration	rs4862423	41.91
FBG	Sleep duration	rs507666	60.99
FBG	Sleep duration	rs58925536	33.33
FBG	Sleep duration	rs6113722	92.86
FBG	Sleep duration	rs6489811	37.35
FBG	Sleep duration	rs6538804	55.86
FBG	Sleep duration	rs6598541	44.97
FBG	Sleep duration	rs6662924	38.66
FBG	Sleep duration	rs6808574	55.81
FBG	Sleep duration	rs7012637	112.11
FBG	Sleep duration	rs7095788	34.68
FBG	Sleep duration	rs7163757	183.94
FBG	Sleep duration	rs7178572	45.19
FBG	Sleep duration	rs7256920	33.38
FBG	Sleep duration	rs7584277	54.6
FBG	Sleep duration	rs7708285	49
FBG	Sleep duration	rs78132593	44.65
FBG	Sleep duration	rs7903146	185.82
FBG	Sleep duration	rs878521	753.5
FBG	Sleep duration	rs896854	38.29
FBG	Sleep duration	rs9348441	95.6
FBG	Sleep duration	rs9650069	252.46
FBG	Short sleep duration	rs10305457	53.93
FBG	Short sleep duration	rs1057394	47.46
FBG	Short sleep duration	rs10811660	102.75
FBG	Short sleep duration	rs10838524	221.27
FBG	Short sleep duration	rs10838693	96.69
FBG	Short sleep duration	rs10974438	135.65
FBG	Short sleep duration	rs11020124	993.91
FBG	Short sleep duration	rs11603349	115.07
FBG	Short sleep duration	rs11610045	57.44
FBG	Short sleep duration	rs11619319	74.82
FBG	Short sleep duration	rs11708067	197.4
FBG	Short sleep duration	rs12055786	49.83
FBG	Short sleep duration	rs12541643	38.57
FBG	Short sleep duration	rs1260326	275.17
FBG	Short sleep duration	rs12784552	120.27
FBG	Short sleep duration	rs12888855	45.56
FBG	Short sleep duration	rs12898997	33.23
FBG	Short sleep duration	rs13389076	154.47
FBG	Short sleep duration	rs13431652	1482.25
FBG	Short sleep duration	rs140809953	25.55
FBG	Short sleep duration	rs157512	40.72
FBG	Short sleep duration	rs1604038	121
FBG	Short sleep duration	rs16851397	60.62
FBG	Short sleep duration	rs16913693	64.65
FBG	Short sleep duration	rs17168486	177.78
FBG	Short sleep duration	rs17265513	56.61
FBG	Short sleep duration	rs17270243	24.53
FBG	Short sleep duration	rs17437560	29.91
FBG	Short sleep duration	rs174583	97.66
FBG	Short sleep duration	rs180935712	48.32
FBG	Short sleep duration	rs1820176	152.52
FBG	Short sleep duration	rs189548	37.82
FBG	Short sleep duration	rs192701415	34.95
FBG	Short sleep duration	rs194518	32.11
FBG	Short sleep duration	rs2075423	89.69
FBG	Short sleep duration	rs2238435	34.75
FBG	Short sleep duration	rs2657879	29.26
FBG	Short sleep duration	rs2839671	52.89
FBG	Short sleep duration	rs2979422	102.52
FBG	Short sleep duration	rs348330	37.21
FBG	Short sleep duration	rs35889227	46.81
FBG	Short sleep duration	rs3778321	78.45
FBG	Short sleep duration	rs3829109	66.42
FBG	Short sleep duration	rs3842753	37.1
FBG	Short sleep duration	rs39713	29.72
FBG	Short sleep duration	rs4760278	30.25
FBG	Short sleep duration	rs4862423	41.91
FBG	Short sleep duration	rs507666	60.99
FBG	Short sleep duration	rs58925536	33.33
FBG	Short sleep duration	rs6113722	92.86
FBG	Short sleep duration	rs6489811	37.35
FBG	Short sleep duration	rs6538804	55.86
FBG	Short sleep duration	rs6598541	44.97
FBG	Short sleep duration	rs6662924	38.66
FBG	Short sleep duration	rs6808574	55.81
FBG	Short sleep duration	rs7012637	112.11
FBG	Short sleep duration	rs7095788	34.68
FBG	Short sleep duration	rs7163757	183.94
FBG	Short sleep duration	rs7178572	45.19
FBG	Short sleep duration	rs7256920	33.38
FBG	Short sleep duration	rs7584277	54.6
FBG	Short sleep duration	rs7708285	49
FBG	Short sleep duration	rs78132593	44.65
FBG	Short sleep duration	rs7903146	185.82
FBG	Short sleep duration	rs878521	753.5
FBG	Short sleep duration	rs896854	38.29
FBG	Short sleep duration	rs9348441	95.6
FBG	Short sleep duration	rs9650069	252.46
FBG	Long sleep duration	rs10305457	53.93
FBG	Long sleep duration	rs1057394	47.46
FBG	Long sleep duration	rs10811660	102.75
FBG	Long sleep duration	rs10838524	221.27
FBG	Long sleep duration	rs10838693	96.69
FBG	Long sleep duration	rs10974438	135.65
FBG	Long sleep duration	rs11020124	993.91
FBG	Long sleep duration	rs11603349	115.07
FBG	Long sleep duration	rs11610045	57.44
FBG	Long sleep duration	rs11619319	74.82
FBG	Long sleep duration	rs11708067	197.4
FBG	Long sleep duration	rs12055786	49.83
FBG	Long sleep duration	rs12541643	38.57
FBG	Long sleep duration	rs1260326	275.17
FBG	Long sleep duration	rs12784552	120.27
FBG	Long sleep duration	rs12888855	45.56
FBG	Long sleep duration	rs12898997	33.23
FBG	Long sleep duration	rs13389076	154.47
FBG	Long sleep duration	rs13431652	1482.25
FBG	Long sleep duration	rs140809953	25.55
FBG	Long sleep duration	rs157512	40.72
FBG	Long sleep duration	rs1604038	121
FBG	Long sleep duration	rs16851397	60.62
FBG	Long sleep duration	rs16913693	64.65
FBG	Long sleep duration	rs17168486	177.78
FBG	Long sleep duration	rs17265513	56.61
FBG	Long sleep duration	rs17270243	24.53
FBG	Long sleep duration	rs17437560	29.91
FBG	Long sleep duration	rs174583	97.66
FBG	Long sleep duration	rs180935712	48.32
FBG	Long sleep duration	rs1820176	152.52
FBG	Long sleep duration	rs189548	37.82
FBG	Long sleep duration	rs192701415	34.95
FBG	Long sleep duration	rs194518	32.11
FBG	Long sleep duration	rs2075423	89.69
FBG	Long sleep duration	rs2238435	34.75
FBG	Long sleep duration	rs2657879	29.26
FBG	Long sleep duration	rs2839671	52.89
FBG	Long sleep duration	rs2979422	102.52
FBG	Long sleep duration	rs348330	37.21
FBG	Long sleep duration	rs35889227	46.81
FBG	Long sleep duration	rs3778321	78.45
FBG	Long sleep duration	rs3829109	66.42
FBG	Long sleep duration	rs3842753	37.1
FBG	Long sleep duration	rs39713	29.72
FBG	Long sleep duration	rs4760278	30.25
FBG	Long sleep duration	rs4862423	41.91
FBG	Long sleep duration	rs507666	60.99
FBG	Long sleep duration	rs58925536	33.33
FBG	Long sleep duration	rs6113722	92.86
FBG	Long sleep duration	rs6489811	37.35
FBG	Long sleep duration	rs6538804	55.86
FBG	Long sleep duration	rs6598541	44.97
FBG	Long sleep duration	rs6662924	38.66
FBG	Long sleep duration	rs6808574	55.81
FBG	Long sleep duration	rs7012637	112.11
FBG	Long sleep duration	rs7095788	34.68
FBG	Long sleep duration	rs7163757	183.94
FBG	Long sleep duration	rs7178572	45.19
FBG	Long sleep duration	rs7256920	33.38
FBG	Long sleep duration	rs7584277	54.6
FBG	Long sleep duration	rs7708285	49
FBG	Long sleep duration	rs78132593	44.65
FBG	Long sleep duration	rs7903146	185.82
FBG	Long sleep duration	rs878521	753.5
FBG	Long sleep duration	rs896854	38.29
FBG	Long sleep duration	rs9348441	95.6
FBG	Long sleep duration	rs9650069	252.46

## Sheet: eTable2 sleep->glycemic
Supplementary eTable 2. F statistic of the individual instruments used for sleep disturbances as the exposure and glycemic traits as the outcome.
Exposure	Outcome	SNP	F-statistic
Daytime sleepiness	FBG	rs11078398	34.91
Daytime sleepiness	FBG	rs11123962	54.41
Daytime sleepiness	FBG	rs12140153	72.53
Daytime sleepiness	FBG	rs12153518	43.65
Daytime sleepiness	FBG	rs12253139	29.98
Daytime sleepiness	FBG	rs13010456	49.14
Daytime sleepiness	FBG	rs13284688	64.58
Daytime sleepiness	FBG	rs1566362	36.63
Daytime sleepiness	FBG	rs17356118	38.96
Daytime sleepiness	FBG	rs1846644	118.16
Daytime sleepiness	FBG	rs2472297	30.12
Daytime sleepiness	FBG	rs285793	40.58
Daytime sleepiness	FBG	rs3122163	56.59
Daytime sleepiness	FBG	rs4665972	44.34
Daytime sleepiness	FBG	rs4765939	35.77
Daytime sleepiness	FBG	rs553314	35.13
Daytime sleepiness	FBG	rs55960940	31.42
Daytime sleepiness	FBG	rs57746981	34.56
Daytime sleepiness	FBG	rs62519825	30.27
Daytime sleepiness	FBG	rs641498	30.99
Daytime sleepiness	FBG	rs6741951	45.79
Daytime sleepiness	FBG	rs6897863	33.66
Daytime sleepiness	FBG	rs6923811	38.93
Daytime sleepiness	FBG	rs7207582	46.44
Daytime sleepiness	FBG	rs7476897	44.39
Daytime sleepiness	FBG	rs7598712	29.51
Daytime sleepiness	FBG	rs7607363	40.01
Daytime sleepiness	FBG	rs7837226	30.75
Daytime sleepiness	FBG	rs7982022	30.24
Daytime sleepiness	FBG	rs8015449	33.52
Daytime sleepiness	FBG	rs825127	31.41
Daytime sleepiness	FBG	rs843372	38.87
Daytime sleepiness	FBG	rs9821366	44.58
Daytime sleepiness	FINS	rs11078398	34.91
Daytime sleepiness	FINS	rs11123962	54.41
Daytime sleepiness	FINS	rs12140153	72.53
Daytime sleepiness	FINS	rs12153518	43.65
Daytime sleepiness	FINS	rs12253139	29.98
Daytime sleepiness	FINS	rs13010456	49.14
Daytime sleepiness	FINS	rs13284688	64.58
Daytime sleepiness	FINS	rs1566362	36.63
Daytime sleepiness	FINS	rs17356118	38.96
Daytime sleepiness	FINS	rs1846644	118.16
Daytime sleepiness	FINS	rs2472297	30.12
Daytime sleepiness	FINS	rs285793	40.58
Daytime sleepiness	FINS	rs3122163	56.59
Daytime sleepiness	FINS	rs4665972	44.34
Daytime sleepiness	FINS	rs4765939	35.77
Daytime sleepiness	FINS	rs553314	35.13
Daytime sleepiness	FINS	rs55960940	31.42
Daytime sleepiness	FINS	rs57746981	34.56
Daytime sleepiness	FINS	rs62519825	30.27
Daytime sleepiness	FINS	rs641498	30.99
Daytime sleepiness	FINS	rs6741951	45.79
Daytime sleepiness	FINS	rs6897863	33.66
Daytime sleepiness	FINS	rs6923811	38.93
Daytime sleepiness	FINS	rs7207582	46.44
Daytime sleepiness	FINS	rs7476897	44.39
Daytime sleepiness	FINS	rs7598712	29.51
Daytime sleepiness	FINS	rs7607363	40.01
Daytime sleepiness	FINS	rs7837226	30.75
Daytime sleepiness	FINS	rs7982022	30.24
Daytime sleepiness	FINS	rs8015449	33.52
Daytime sleepiness	FINS	rs825127	31.41
Daytime sleepiness	FINS	rs843372	38.87
Daytime sleepiness	FINS	rs9821366	44.58
Daytime sleepiness	HbA1c	rs11078398	34.91
Daytime sleepiness	HbA1c	rs11123962	54.41
Daytime sleepiness	HbA1c	rs12140153	72.53
Daytime sleepiness	HbA1c	rs12153518	43.65
Daytime sleepiness	HbA1c	rs12253139	29.98
Daytime sleepiness	HbA1c	rs13010456	49.14
Daytime sleepiness	HbA1c	rs13284688	64.58
Daytime sleepiness	HbA1c	rs1566362	36.63
Daytime sleepiness	HbA1c	rs17356118	38.96
Daytime sleepiness	HbA1c	rs1846644	118.16
Daytime sleepiness	HbA1c	rs2472297	30.12
Daytime sleepiness	HbA1c	rs285793	40.58
Daytime sleepiness	HbA1c	rs3122163	56.59
Daytime sleepiness	HbA1c	rs4665972	44.34
Daytime sleepiness	HbA1c	rs4765939	35.77
Daytime sleepiness	HbA1c	rs553314	35.13
Daytime sleepiness	HbA1c	rs55960940	31.42
Daytime sleepiness	HbA1c	rs57746981	34.56
Daytime sleepiness	HbA1c	rs62519825	30.27
Daytime sleepiness	HbA1c	rs641498	30.99
Daytime sleepiness	HbA1c	rs6741951	45.79
Daytime sleepiness	HbA1c	rs6897863	33.66
Daytime sleepiness	HbA1c	rs6923811	38.93
Daytime sleepiness	HbA1c	rs7207582	46.44
Daytime sleepiness	HbA1c	rs7476897	44.39
Daytime sleepiness	HbA1c	rs7598712	29.51
Daytime sleepiness	HbA1c	rs7607363	40.01
Daytime sleepiness	HbA1c	rs7837226	30.75
Daytime sleepiness	HbA1c	rs7982022	30.24
Daytime sleepiness	HbA1c	rs8015449	33.52
Daytime sleepiness	HbA1c	rs825127	31.41
Daytime sleepiness	HbA1c	rs843372	38.87
Daytime sleepiness	HbA1c	rs9821366	44.58
Daytime sleepiness	2hGlu	rs11078398	34.91
Daytime sleepiness	2hGlu	rs11123962	54.41
Daytime sleepiness	2hGlu	rs12140153	72.53
Daytime sleepiness	2hGlu	rs12153518	43.65
Daytime sleepiness	2hGlu	rs12253139	29.98
Daytime sleepiness	2hGlu	rs13010456	49.14
Daytime sleepiness	2hGlu	rs13284688	64.58
Daytime sleepiness	2hGlu	rs1566362	36.63
Daytime sleepiness	2hGlu	rs17356118	38.96
Daytime sleepiness	2hGlu	rs1846644	118.16
Daytime sleepiness	2hGlu	rs2472297	30.12
Daytime sleepiness	2hGlu	rs285793	40.58
Daytime sleepiness	2hGlu	rs3122163	56.59
Daytime sleepiness	2hGlu	rs4665972	44.34
Daytime sleepiness	2hGlu	rs4765939	35.77
Daytime sleepiness	2hGlu	rs553314	35.13
Daytime sleepiness	2hGlu	rs55960940	31.42
Daytime sleepiness	2hGlu	rs57746981	34.56
Daytime sleepiness	2hGlu	rs62519825	30.27
Daytime sleepiness	2hGlu	rs641498	30.99
Daytime sleepiness	2hGlu	rs6741951	45.79
Daytime sleepiness	2hGlu	rs6897863	33.66
Daytime sleepiness	2hGlu	rs6923811	38.93
Daytime sleepiness	2hGlu	rs7207582	46.44
Daytime sleepiness	2hGlu	rs7476897	44.39
Daytime sleepiness	2hGlu	rs7598712	29.51
Daytime sleepiness	2hGlu	rs7607363	40.01
Daytime sleepiness	2hGlu	rs7837226	30.75
Daytime sleepiness	2hGlu	rs7982022	30.24
Daytime sleepiness	2hGlu	rs8015449	33.52
Daytime sleepiness	2hGlu	rs825127	31.41
Daytime sleepiness	2hGlu	rs843372	38.87
Daytime sleepiness	2hGlu	rs9821366	44.58
Insomnia	FBG	rs10156602	48.76
Insomnia	FBG	rs10838708	36.01
Insomnia	FBG	rs10947690	30.46
Insomnia	FBG	rs11097861	35.64
Insomnia	FBG	rs11184946	39.41
Insomnia	FBG	rs113851554	181.16
Insomnia	FBG	rs11635495	34.43
Insomnia	FBG	rs11673344	36.94
Insomnia	FBG	rs11804386	30.28
Insomnia	FBG	rs12405761	43.64
Insomnia	FBG	rs1327938	38.66
Insomnia	FBG	rs1430205	30.6
Insomnia	FBG	rs1592757	39.19
Insomnia	FBG	rs17139246	29.59
Insomnia	FBG	rs17151854	30.99
Insomnia	FBG	rs17669584	29.24
Insomnia	FBG	rs1841625	30.41
Insomnia	FBG	rs1923770	48.96
Insomnia	FBG	rs1942262	53.61
Insomnia	FBG	rs2062113	40.22
Insomnia	FBG	rs2296580	46.62
Insomnia	FBG	rs2297787	35.62
Insomnia	FBG	rs2956278	31.95
Insomnia	FBG	rs314280	38.67
Insomnia	FBG	rs324017	40.58
Insomnia	FBG	rs3824081	33.28
Insomnia	FBG	rs4577309	34.19
Insomnia	FBG	rs4688760	51.56
Insomnia	FBG	rs4751	30.61
Insomnia	FBG	rs4886860	47.36
Insomnia	FBG	rs62158170	51.28
Insomnia	FBG	rs6593005	32.68
Insomnia	FBG	rs6664467	31.24
Insomnia	FBG	rs68094047	34.63
Insomnia	FBG	rs7572387	49.22
Insomnia	FBG	rs7711696	45.98
Insomnia	FBG	rs9845387	31.51
Insomnia	FBG	rs9894577	69.09
Insomnia	FINS	rs10156602	48.76
Insomnia	FINS	rs10838708	36.01
Insomnia	FINS	rs10947690	30.46
Insomnia	FINS	rs11097861	35.64
Insomnia	FINS	rs11184946	39.41
Insomnia	FINS	rs113851554	181.16
Insomnia	FINS	rs11635495	34.43
Insomnia	FINS	rs11673344	36.94
Insomnia	FINS	rs11804386	30.28
Insomnia	FINS	rs12405761	43.64
Insomnia	FINS	rs1327938	38.66
Insomnia	FINS	rs1430205	30.6
Insomnia	FINS	rs1592757	39.19
Insomnia	FINS	rs17139246	29.59
Insomnia	FINS	rs17151854	30.99
Insomnia	FINS	rs17669584	29.24
Insomnia	FINS	rs1841625	30.41
Insomnia	FINS	rs1923770	48.96
Insomnia	FINS	rs1942262	53.61
Insomnia	FINS	rs2062113	40.22
Insomnia	FINS	rs2296580	46.62
Insomnia	FINS	rs2297787	35.62
Insomnia	FINS	rs2956278	31.95
Insomnia	FINS	rs314280	38.67
Insomnia	FINS	rs324017	40.58
Insomnia	FINS	rs3824081	33.28
Insomnia	FINS	rs4577309	34.19
Insomnia	FINS	rs4688760	51.56
Insomnia	FINS	rs4751	30.61
Insomnia	FINS	rs4886860	47.36
Insomnia	FINS	rs62158170	51.28
Insomnia	FINS	rs6593005	32.68
Insomnia	FINS	rs6664467	31.24
Insomnia	FINS	rs68094047	34.63
Insomnia	FINS	rs7572387	49.22
Insomnia	FINS	rs7711696	45.98
Insomnia	FINS	rs9845387	31.51
Insomnia	FINS	rs9894577	69.09
Insomnia	HbA1c	rs10156602	48.76
Insomnia	HbA1c	rs10838708	36.01
Insomnia	HbA1c	rs10947690	30.46
Insomnia	HbA1c	rs11097861	35.64
Insomnia	HbA1c	rs11184946	39.41
Insomnia	HbA1c	rs113851554	181.16
Insomnia	HbA1c	rs11635495	34.43
Insomnia	HbA1c	rs11673344	36.94
Insomnia	HbA1c	rs11804386	30.28
Insomnia	HbA1c	rs12405761	43.64
Insomnia	HbA1c	rs1327938	38.66
Insomnia	HbA1c	rs1430205	30.6
Insomnia	HbA1c	rs1592757	39.19
Insomnia	HbA1c	rs17139246	29.59
Insomnia	HbA1c	rs17151854	30.99
Insomnia	HbA1c	rs17669584	29.24
Insomnia	HbA1c	rs1841625	30.41
Insomnia	HbA1c	rs1923770	48.96
Insomnia	HbA1c	rs1942262	53.61
Insomnia	HbA1c	rs2062113	40.22
Insomnia	HbA1c	rs2296580	46.62
Insomnia	HbA1c	rs2297787	35.62
Insomnia	HbA1c	rs2956278	31.95
Insomnia	HbA1c	rs314280	38.67
Insomnia	HbA1c	rs324017	40.58
Insomnia	HbA1c	rs3824081	33.28
Insomnia	HbA1c	rs4577309	34.19
Insomnia	HbA1c	rs4688760	51.56
Insomnia	HbA1c	rs4751	30.61
Insomnia	HbA1c	rs4886860	47.36
Insomnia	HbA1c	rs62158170	51.28
Insomnia	HbA1c	rs6593005	32.68
Insomnia	HbA1c	rs6664467	31.24
Insomnia	HbA1c	rs68094047	34.63
Insomnia	HbA1c	rs7572387	49.22
Insomnia	HbA1c	rs7711696	45.98
Insomnia	HbA1c	rs9845387	31.51
Insomnia	HbA1c	rs9894577	69.09
Insomnia	2hGlu	rs10156602	48.76
Insomnia	2hGlu	rs10838708	36.01
Insomnia	2hGlu	rs10947690	30.46
Insomnia	2hGlu	rs11097861	35.64
Insomnia	2hGlu	rs11184946	39.41
Insomnia	2hGlu	rs113851554	181.16
Insomnia	2hGlu	rs11635495	34.43
Insomnia	2hGlu	rs11673344	36.94
Insomnia	2hGlu	rs11804386	30.28
Insomnia	2hGlu	rs12405761	43.64
Insomnia	2hGlu	rs1327938	38.66
Insomnia	2hGlu	rs1430205	30.6
Insomnia	2hGlu	rs1592757	39.19
Insomnia	2hGlu	rs17139246	29.59
Insomnia	2hGlu	rs17151854	30.99
Insomnia	2hGlu	rs17669584	29.24
Insomnia	2hGlu	rs1841625	30.41
Insomnia	2hGlu	rs1923770	48.96
Insomnia	2hGlu	rs1942262	53.61
Insomnia	2hGlu	rs2062113	40.22
Insomnia	2hGlu	rs2296580	46.62
Insomnia	2hGlu	rs2297787	35.62
Insomnia	2hGlu	rs2956278	31.95
Insomnia	2hGlu	rs314280	38.67
Insomnia	2hGlu	rs324017	40.58
Insomnia	2hGlu	rs3824081	33.28
Insomnia	2hGlu	rs4577309	34.19
Insomnia	2hGlu	rs4688760	51.56
Insomnia	2hGlu	rs4751	30.61
Insomnia	2hGlu	rs4886860	47.36
Insomnia	2hGlu	rs62158170	51.28
Insomnia	2hGlu	rs6593005	32.68
Insomnia	2hGlu	rs6664467	31.24
Insomnia	2hGlu	rs68094047	34.63
Insomnia	2hGlu	rs7572387	49.22
Insomnia	2hGlu	rs7711696	45.98
Insomnia	2hGlu	rs9845387	31.51
Insomnia	2hGlu	rs9894577	69.09
Sleep duration	FBG	rs10173260	30.79
Sleep duration	FBG	rs10483350	36.69
Sleep duration	FBG	rs10761674	29.62
Sleep duration	FBG	rs1079727	34.74
Sleep duration	FBG	rs10973207	42.79
Sleep duration	FBG	rs11039544	35.79
Sleep duration	FBG	rs11190970	29.67
Sleep duration	FBG	rs112230981	36.37
Sleep duration	FBG	rs113113059	34.77
Sleep duration	FBG	rs11567976	31.4
Sleep duration	FBG	rs11621908	33.5
Sleep duration	FBG	rs11643715	30.98
Sleep duration	FBG	rs11885663	38.37
Sleep duration	FBG	rs12246842	34.69
Sleep duration	FBG	rs12567114	34.08
Sleep duration	FBG	rs12607679	60.33
Sleep duration	FBG	rs12791153	31.18
Sleep duration	FBG	rs13088093	45.88
Sleep duration	FBG	rs13109404	50.1
Sleep duration	FBG	rs147114641	34.93
Sleep duration	FBG	rs151014368	32.57
Sleep duration	FBG	rs1517572	40.73
Sleep duration	FBG	rs1553132	31.51
Sleep duration	FBG	rs17427571	32.23
Sleep duration	FBG	rs174560	31.04
Sleep duration	FBG	rs1776776	34.26
Sleep duration	FBG	rs1939455	32.9
Sleep duration	FBG	rs205024	35.3
Sleep duration	FBG	rs2072727	33.58
Sleep duration	FBG	rs2079070	46.75
Sleep duration	FBG	rs2192528	34.71
Sleep duration	FBG	rs2231265	30.7
Sleep duration	FBG	rs2696429	38.9
Sleep duration	FBG	rs2717076	61.85
Sleep duration	FBG	rs3027234	31.35
Sleep duration	FBG	rs3095508	44.38
Sleep duration	FBG	rs34354917	30.21
Sleep duration	FBG	rs34556183	44.98
Sleep duration	FBG	rs34731055	43.58
Sleep duration	FBG	rs35531607	31.92
Sleep duration	FBG	rs35662245	37.22
Sleep duration	FBG	rs365663	41.22
Sleep duration	FBG	rs374153	32.21
Sleep duration	FBG	rs3751046	36.62
Sleep duration	FBG	rs4592416	41.83
Sleep duration	FBG	rs465700	37.56
Sleep duration	FBG	rs4767550	38.34
Sleep duration	FBG	rs4841498	38.04
Sleep duration	FBG	rs55658675	30.77
Sleep duration	FBG	rs56372231	49.85
Sleep duration	FBG	rs61796569	36.27
Sleep duration	FBG	rs61985058	33.16
Sleep duration	FBG	rs62120041	32.57
Sleep duration	FBG	rs6575005	34.71
Sleep duration	FBG	rs7198661	34.62
Sleep duration	FBG	rs73219758	43.2
Sleep duration	FBG	rs75539574	79.51
Sleep duration	FBG	rs7556815	220.87
Sleep duration	FBG	rs7644809	32.21
Sleep duration	FBG	rs7806045	31.73
Sleep duration	FBG	rs7915425	40.66
Sleep duration	FBG	rs8038326	39.26
Sleep duration	FBG	rs8072993	38.37
Sleep duration	FBG	rs915416	59.6
Sleep duration	FBG	rs9345234	32.03
Sleep duration	FBG	rs9382445	38.79
Sleep duration	FBG	rs9937053	54.67
Sleep duration	FINS	rs10173260	30.79
Sleep duration	FINS	rs10483350	36.69
Sleep duration	FINS	rs10761674	29.62
Sleep duration	FINS	rs1079727	34.74
Sleep duration	FINS	rs10973207	42.79
Sleep duration	FINS	rs11039544	35.79
Sleep duration	FINS	rs11190970	29.67
Sleep duration	FINS	rs112230981	36.37
Sleep duration	FINS	rs113113059	34.77
Sleep duration	FINS	rs11567976	31.4
Sleep duration	FINS	rs11621908	33.5
Sleep duration	FINS	rs11643715	30.98
Sleep duration	FINS	rs11885663	38.37
Sleep duration	FINS	rs12246842	34.69
Sleep duration	FINS	rs12567114	34.08
Sleep duration	FINS	rs12607679	60.33
Sleep duration	FINS	rs12791153	31.18
Sleep duration	FINS	rs13088093	45.88
Sleep duration	FINS	rs13109404	50.1
Sleep duration	FINS	rs147114641	34.93
Sleep duration	FINS	rs151014368	32.57
Sleep duration	FINS	rs1517572	40.73
Sleep duration	FINS	rs1553132	31.51
Sleep duration	FINS	rs17427571	32.23
Sleep duration	FINS	rs174560	31.04
Sleep duration	FINS	rs1776776	34.26
Sleep duration	FINS	rs1939455	32.9
Sleep duration	FINS	rs205024	35.3
Sleep duration	FINS	rs2072727	33.58
Sleep duration	FINS	rs2079070	46.75
Sleep duration	FINS	rs2192528	34.71
Sleep duration	FINS	rs2231265	30.7
Sleep duration	FINS	rs2696429	38.9
Sleep duration	FINS	rs2717076	61.85
Sleep duration	FINS	rs3027234	31.35
Sleep duration	FINS	rs3095508	44.38
Sleep duration	FINS	rs34354917	30.21
Sleep duration	FINS	rs34556183	44.98
Sleep duration	FINS	rs34731055	43.58
Sleep duration	FINS	rs35531607	31.92
Sleep duration	FINS	rs35662245	37.22
Sleep duration	FINS	rs365663	41.22
Sleep duration	FINS	rs374153	32.21
Sleep duration	FINS	rs3751046	36.62
Sleep duration	FINS	rs4592416	41.83
Sleep duration	FINS	rs465700	37.56
Sleep duration	FINS	rs4767550	38.34
Sleep duration	FINS	rs4841498	38.04
Sleep duration	FINS	rs55658675	30.77
Sleep duration	FINS	rs56372231	49.85
Sleep duration	FINS	rs61796569	36.27
Sleep duration	FINS	rs61985058	33.16
Sleep duration	FINS	rs62120041	32.57
Sleep duration	FINS	rs6575005	34.71
Sleep duration	FINS	rs7198661	34.62
Sleep duration	FINS	rs73219758	43.2
Sleep duration	FINS	rs75539574	79.51
Sleep duration	FINS	rs7556815	220.87
Sleep duration	FINS	rs7644809	32.21
Sleep duration	FINS	rs7806045	31.73
Sleep duration	FINS	rs7915425	40.66
Sleep duration	FINS	rs8038326	39.26
Sleep duration	FINS	rs8072993	38.37
Sleep duration	FINS	rs915416	59.6
Sleep duration	FINS	rs9345234	32.03
Sleep duration	FINS	rs9382445	38.79
Sleep duration	FINS	rs9937053	54.67
Sleep duration	HbA1c	rs10173260	30.79
Sleep duration	HbA1c	rs10483350	36.69
Sleep duration	HbA1c	rs10761674	29.62
Sleep duration	HbA1c	rs1079727	34.74
Sleep duration	HbA1c	rs10973207	42.79
Sleep duration	HbA1c	rs11039544	35.79
Sleep duration	HbA1c	rs11190970	29.67
Sleep duration	HbA1c	rs112230981	36.37
Sleep duration	HbA1c	rs113113059	34.77
Sleep duration	HbA1c	rs11567976	31.4
Sleep duration	HbA1c	rs11621908	33.5
Sleep duration	HbA1c	rs11643715	30.98
Sleep duration	HbA1c	rs11885663	38.37
Sleep duration	HbA1c	rs12246842	34.69
Sleep duration	HbA1c	rs12567114	34.08
Sleep duration	HbA1c	rs12607679	60.33
Sleep duration	HbA1c	rs12791153	31.18
Sleep duration	HbA1c	rs13088093	45.88
Sleep duration	HbA1c	rs13109404	50.1
Sleep duration	HbA1c	rs147114641	34.93
Sleep duration	HbA1c	rs151014368	32.57
Sleep duration	HbA1c	rs1517572	40.73
Sleep duration	HbA1c	rs1553132	31.51
Sleep duration	HbA1c	rs17427571	32.23
Sleep duration	HbA1c	rs174560	31.04
Sleep duration	HbA1c	rs1776776	34.26
Sleep duration	HbA1c	rs1939455	32.9
Sleep duration	HbA1c	rs205024	35.3
Sleep duration	HbA1c	rs2072727	33.58
Sleep duration	HbA1c	rs2079070	46.75
Sleep duration	HbA1c	rs2192528	34.71
Sleep duration	HbA1c	rs2231265	30.7
Sleep duration	HbA1c	rs2696429	38.9
Sleep duration	HbA1c	rs2717076	61.85
Sleep duration	HbA1c	rs3027234	31.35
Sleep duration	HbA1c	rs3095508	44.38
Sleep duration	HbA1c	rs34354917	30.21
Sleep duration	HbA1c	rs34556183	44.98
Sleep duration	HbA1c	rs34731055	43.58
Sleep duration	HbA1c	rs35531607	31.92
Sleep duration	HbA1c	rs35662245	37.22
Sleep duration	HbA1c	rs365663	41.22
Sleep duration	HbA1c	rs374153	32.21
Sleep duration	HbA1c	rs3751046	36.62
Sleep duration	HbA1c	rs4592416	41.83
Sleep duration	HbA1c	rs465700	37.56
Sleep duration	HbA1c	rs4767550	38.34
Sleep duration	HbA1c	rs4841498	38.04
Sleep duration	HbA1c	rs55658675	30.77
Sleep duration	HbA1c	rs56372231	49.85
Sleep duration	HbA1c	rs61796569	36.27
Sleep duration	HbA1c	rs61985058	33.16
Sleep duration	HbA1c	rs62120041	32.57
Sleep duration	HbA1c	rs6575005	34.71
Sleep duration	HbA1c	rs7198661	34.62
Sleep duration	HbA1c	rs73219758	43.2
Sleep duration	HbA1c	rs75539574	79.51
Sleep duration	HbA1c	rs7556815	220.87
Sleep duration	HbA1c	rs7644809	32.21
Sleep duration	HbA1c	rs7806045	31.73
Sleep duration	HbA1c	rs7915425	40.66
Sleep duration	HbA1c	rs8038326	39.26
Sleep duration	HbA1c	rs8072993	38.37
Sleep duration	HbA1c	rs915416	59.6
Sleep duration	HbA1c	rs9345234	32.03
Sleep duration	HbA1c	rs9382445	38.79
Sleep duration	HbA1c	rs9937053	54.67
Sleep duration	2hGlu	rs10173260	30.79
Sleep duration	2hGlu	rs10483350	36.69
Sleep duration	2hGlu	rs10761674	29.62
Sleep duration	2hGlu	rs1079727	34.74
Sleep duration	2hGlu	rs10973207	42.79
Sleep duration	2hGlu	rs11039544	35.79
Sleep duration	2hGlu	rs11190970	29.67
Sleep duration	2hGlu	rs112230981	36.37
Sleep duration	2hGlu	rs113113059	34.77
Sleep duration	2hGlu	rs11567976	31.4
Sleep duration	2hGlu	rs11621908	33.5
Sleep duration	2hGlu	rs11643715	30.98
Sleep duration	2hGlu	rs11885663	38.37
Sleep duration	2hGlu	rs12246842	34.69
Sleep duration	2hGlu	rs12567114	34.08
Sleep duration	2hGlu	rs12607679	60.33
Sleep duration	2hGlu	rs12791153	31.18
Sleep duration	2hGlu	rs13088093	45.88
Sleep duration	2hGlu	rs13109404	50.1
Sleep duration	2hGlu	rs147114641	34.93
Sleep duration	2hGlu	rs151014368	32.57
Sleep duration	2hGlu	rs1517572	40.73
Sleep duration	2hGlu	rs1553132	31.51
Sleep duration	2hGlu	rs17427571	32.23
Sleep duration	2hGlu	rs174560	31.04
Sleep duration	2hGlu	rs1776776	34.26
Sleep duration	2hGlu	rs1939455	32.9
Sleep duration	2hGlu	rs205024	35.3
Sleep duration	2hGlu	rs2072727	33.58
Sleep duration	2hGlu	rs2079070	46.75
Sleep duration	2hGlu	rs2192528	34.71
Sleep duration	2hGlu	rs2231265	30.7
Sleep duration	2hGlu	rs2696429	38.9
Sleep duration	2hGlu	rs2717076	61.85
Sleep duration	2hGlu	rs3027234	31.35
Sleep duration	2hGlu	rs3095508	44.38
Sleep duration	2hGlu	rs34354917	30.21
Sleep duration	2hGlu	rs34556183	44.98
Sleep duration	2hGlu	rs34731055	43.58
Sleep duration	2hGlu	rs35531607	31.92
Sleep duration	2hGlu	rs35662245	37.22
Sleep duration	2hGlu	rs365663	41.22
Sleep duration	2hGlu	rs374153	32.21
Sleep duration	2hGlu	rs3751046	36.62
Sleep duration	2hGlu	rs4592416	41.83
Sleep duration	2hGlu	rs465700	37.56
Sleep duration	2hGlu	rs4767550	38.34
Sleep duration	2hGlu	rs4841498	38.04
Sleep duration	2hGlu	rs55658675	30.77
Sleep duration	2hGlu	rs56372231	49.85
Sleep duration	2hGlu	rs61796569	36.27
Sleep duration	2hGlu	rs61985058	33.16
Sleep duration	2hGlu	rs62120041	32.57
Sleep duration	2hGlu	rs6575005	34.71
Sleep duration	2hGlu	rs7198661	34.62
Sleep duration	2hGlu	rs73219758	43.2
Sleep duration	2hGlu	rs75539574	79.51
Sleep duration	2hGlu	rs7556815	220.87
Sleep duration	2hGlu	rs7644809	32.21
Sleep duration	2hGlu	rs7806045	31.73
Sleep duration	2hGlu	rs7915425	40.66
Sleep duration	2hGlu	rs8038326	39.26
Sleep duration	2hGlu	rs8072993	38.37
Sleep duration	2hGlu	rs915416	59.6
Sleep duration	2hGlu	rs9345234	32.03
Sleep duration	2hGlu	rs9382445	38.79
Sleep duration	2hGlu	rs9937053	54.67
Short sleep duration	FBG	rs11763750	34.18
Short sleep duration	FBG	rs1229762	50.71
Short sleep duration	FBG	rs12518468	33.22
Short sleep duration	FBG	rs12567114	34.5
Short sleep duration	FBG	rs12661667	30.68
Short sleep duration	FBG	rs12963463	45.04
Short sleep duration	FBG	rs13107325	52.67
Short sleep duration	FBG	rs1380703	45.34
Short sleep duration	FBG	rs1607227	36.47
Short sleep duration	FBG	rs17005118	35.56
Short sleep duration	FBG	rs17388803	38.33
Short sleep duration	FBG	rs2014830	30.35
Short sleep duration	FBG	rs205024	31.23
Short sleep duration	FBG	rs2517827	32.74
Short sleep duration	FBG	rs2820313	35.35
Short sleep duration	FBG	rs2863957	77.04
Short sleep duration	FBG	rs3776864	31.54
Short sleep duration	FBG	rs4585442	37.51
Short sleep duration	FBG	rs5757675	34.5
Short sleep duration	FBG	rs59779556	32.32
Short sleep duration	FBG	rs60882754	31.9
Short sleep duration	FBG	rs7524118	29.9
Short sleep duration	FBG	rs7939345	30.24
Short sleep duration	FBG	rs9321171	30.72
Short sleep duration	FINS	rs11763750	34.18
Short sleep duration	FINS	rs1229762	50.71
Short sleep duration	FINS	rs12518468	33.22
Short sleep duration	FINS	rs12567114	34.5
Short sleep duration	FINS	rs12661667	30.68
Short sleep duration	FINS	rs12963463	45.04
Short sleep duration	FINS	rs13107325	52.67
Short sleep duration	FINS	rs1380703	45.34
Short sleep duration	FINS	rs1607227	36.47
Short sleep duration	FINS	rs17005118	35.56
Short sleep duration	FINS	rs17388803	38.33
Short sleep duration	FINS	rs2014830	30.35
Short sleep duration	FINS	rs205024	31.23
Short sleep duration	FINS	rs2517827	32.74
Short sleep duration	FINS	rs2820313	35.35
Short sleep duration	FINS	rs2863957	77.04
Short sleep duration	FINS	rs3776864	31.54
Short sleep duration	FINS	rs4585442	37.51
Short sleep duration	FINS	rs5757675	34.5
Short sleep duration	FINS	rs59779556	32.32
Short sleep duration	FINS	rs60882754	31.9
Short sleep duration	FINS	rs7524118	29.9
Short sleep duration	FINS	rs7939345	30.24
Short sleep duration	FINS	rs9321171	30.72
Short sleep duration	HbA1c	rs11763750	34.18
Short sleep duration	HbA1c	rs1229762	50.71
Short sleep duration	HbA1c	rs12518468	33.22
Short sleep duration	HbA1c	rs12567114	34.5
Short sleep duration	HbA1c	rs12661667	30.68
Short sleep duration	HbA1c	rs12963463	45.04
Short sleep duration	HbA1c	rs13107325	52.67
Short sleep duration	HbA1c	rs1380703	45.34
Short sleep duration	HbA1c	rs1607227	36.47
Short sleep duration	HbA1c	rs17005118	35.56
Short sleep duration	HbA1c	rs17388803	38.33
Short sleep duration	HbA1c	rs2014830	30.35
Short sleep duration	HbA1c	rs205024	31.23
Short sleep duration	HbA1c	rs2517827	32.74
Short sleep duration	HbA1c	rs2820313	35.35
Short sleep duration	HbA1c	rs2863957	77.04
Short sleep duration	HbA1c	rs3776864	31.54
Short sleep duration	HbA1c	rs4585442	37.51
Short sleep duration	HbA1c	rs5757675	34.5
Short sleep duration	HbA1c	rs59779556	32.32
Short sleep duration	HbA1c	rs60882754	31.9
Short sleep duration	HbA1c	rs7524118	29.9
Short sleep duration	HbA1c	rs7939345	30.24
Short sleep duration	HbA1c	rs9321171	30.72
Short sleep duration	2hGlu	rs11763750	34.18
Short sleep duration	2hGlu	rs1229762	50.71
Short sleep duration	2hGlu	rs12518468	33.22
Short sleep duration	2hGlu	rs12567114	34.5
Short sleep duration	2hGlu	rs12661667	30.68
Short sleep duration	2hGlu	rs12963463	45.04
Short sleep duration	2hGlu	rs13107325	52.67
Short sleep duration	2hGlu	rs1380703	45.34
Short sleep duration	2hGlu	rs1607227	36.47
Short sleep duration	2hGlu	rs17005118	35.56
Short sleep duration	2hGlu	rs17388803	38.33
Short sleep duration	2hGlu	rs2014830	30.35
Short sleep duration	2hGlu	rs205024	31.23
Short sleep duration	2hGlu	rs2517827	32.74
Short sleep duration	2hGlu	rs2820313	35.35
Short sleep duration	2hGlu	rs2863957	77.04
Short sleep duration	2hGlu	rs3776864	31.54
Short sleep duration	2hGlu	rs4585442	37.51
Short sleep duration	2hGlu	rs5757675	34.5
Short sleep duration	2hGlu	rs59779556	32.32
Short sleep duration	2hGlu	rs60882754	31.9
Short sleep duration	2hGlu	rs7524118	29.9
Short sleep duration	2hGlu	rs7939345	30.24
Short sleep duration	2hGlu	rs9321171	30.72
Long sleep duration	FBG	rs10899257	29.89
Long sleep duration	FBG	rs146467757	42
Long sleep duration	FBG	rs147114641	43
Long sleep duration	FBG	rs17817288	33.23
Long sleep duration	FBG	rs3751046	31.61
Long sleep duration	FBG	rs62073915	46.15
Long sleep duration	FBG	rs6737318	52.98
Long sleep duration	FBG	rs7534398	31.26
Long sleep duration	FBG	rs75458655	47.68
Long sleep duration	FINS	rs10899257	29.89
Long sleep duration	FINS	rs146467757	42
Long sleep duration	FINS	rs147114641	43
Long sleep duration	FINS	rs17817288	33.23
Long sleep duration	FINS	rs3751046	31.61
Long sleep duration	FINS	rs62073915	46.15
Long sleep duration	FINS	rs6737318	52.98
Long sleep duration	FINS	rs7534398	31.26
Long sleep duration	FINS	rs75458655	47.68
Long sleep duration	HbA1c	rs10899257	29.89
Long sleep duration	HbA1c	rs146467757	42
Long sleep duration	HbA1c	rs147114641	43
Long sleep duration	HbA1c	rs17817288	33.23
Long sleep duration	HbA1c	rs3751046	31.61
Long sleep duration	HbA1c	rs62073915	46.15
Long sleep duration	HbA1c	rs6737318	52.98
Long sleep duration	HbA1c	rs7534398	31.26
Long sleep duration	HbA1c	rs75458655	47.68
Long sleep duration	2hGlu	rs10899257	29.89
Long sleep duration	2hGlu	rs146467757	42
Long sleep duration	2hGlu	rs147114641	43
Long sleep duration	2hGlu	rs17817288	33.23
Long sleep duration	2hGlu	rs3751046	31.61
Long sleep duration	2hGlu	rs62073915	46.15
Long sleep duration	2hGlu	rs6737318	52.98
Long sleep duration	2hGlu	rs7534398	31.26
Long sleep duration	2hGlu	rs75458655	47.68

## Sheet: eTable3 glycemic phenoscanner
Supplementary eTable 3. Traits associated with selected instrumental variables of each glycemic trait in PhenoScanner V2
snp	a1	a2	trait	pmid	ancestry	year	beta	se	p	n
2hGlu→sleep disturbance
rs878521	A	G	Metabolite levels small molecules and protein measures	27005778	European	2016	0.09	0.01205	8e-14	-
rs7903146	C	T	Body mass index males	28892062	East Asian	2017	0.07434	0.01161	1.53e-10	90992
rs7903146	C	T	Body mass index	28892062	East Asian	2017	0.05685	0.008601	3.85e-11	173430
rs7903146	C	T	Type II diabetes adjusted for BMI	28566273	European	2017	-0.33	0.016	3.2e-94	159208
rs7903146	C	T	Type II diabetes	22885922	European	2012	-0.3365	0.01998	5.5e-65	63390
rs7903146	C	T	Type II diabetes	28566273	European	2017	-0.29	0.013	9.3e-108	159208
rs7903146	C	T	Type II diabetes	24509480	Mixed	2014	-0.2852	0.01535	7.8e-75	110452
rs7903146	C	T	Maternal effects on offspring birthweight	29309628	European	2018	-0.0335	0.0059	1.2e-08	68253
rs7903146	C	T	Body mass index in males greater than 50 years of age	26426971	European	2015	0.037	0.0055	1.5e-11	91689
rs7903146	C	T	Body mass index in males	25673413	Mixed	2015	0.0294	0.0045	3.89e-11	152877
rs7903146	C	T	Body mass index in male non-smokers	28443625	Mixed	2017	0.0341	0.0059	6.75e-09	78079
rs7903146	C	T	Body mass index in non-smokers	28443625	Mixed	2017	0.0264	0.0043	6.54e-10	168264
rs7903146	C	T	Body mass index adjusted for physical activity	28448500	Mixed	2017	0.0243	0.0039	5.09e-10	196840
rs7903146	C	T	Body mass index	25673413	European	2015	0.0234	0.0034	1.11e-11	322130
rs7903146	C	T	Body mass index	29273807	European	2018	0.029	0.0025	1.9e-31	449889
rs7903146	C	T	Body mass index	25673413	Mixed	2015	0.0235	0.0033	1.1e-12	339198
rs7903146	C	T	Body mass index	29273807	Mixed	2018	0.031	0.0023	2.2e-42	526508
rs7903146	C	T	Hip circumference in males	25673412	Mixed	2015	0.031	0.0055	1e-08	98128
rs7903146	C	T	Hip circumference	25673412	European	2015	0.026	0.0039	2.1e-11	210777
rs7903146	C	T	Hip circumference	25673412	Mixed	2015	0.027	0.0038	4.8e-12	225165
rs7903146	C	T	Waist circumference in males	25673412	Mixed	2015	0.03	0.0052	4.6e-09	109987
rs7903146	C	T	Waist circumference	25673412	European	2015	0.022	0.0037	3.9e-09	232078
rs7903146	C	T	Waist circumference	25673412	Mixed	2015	0.022	0.0036	1.7e-09	244418
rs7903146	C	T	2 hour glucose	20081857	European	2010	NA	NA	2.57e-08	15234
rs7903146	C	T	2 hour glucose	20081858	European	2010	NA	NA	2.6e-08	46186
rs7903146	C	T	2 hour glucose	20581827	European	2010	NA	NA	2.57e-08	47117
rs7903146	C	T	2 hour glucose tolerance test	22885924	European	2012	NA	NA	2.49e-14	133010
rs7903146	C	T	Fasting blood glucose	20081858	European	2010	NA	NA	2.8e-08	46186
rs7903146	C	T	Fasting blood glucose	20581827	European	2010	NA	NA	2.8e-08	47117
rs7903146	C	T	Fasting blood glucose	22581228	European	2012	NA	NA	9.55e-13	58074
rs7903146	C	T	Fasting blood glucose	22885922	Mixed	2012	NA	NA	2.7e-20	69033
rs7903146	C	T	Fasting blood glucose	22885924	European	2012	NA	NA	1.32e-25	133010
rs7903146	C	T	Fasting blood glucose in non diabetics	21873549	European	2011	NA	NA	2.8e-08	10701
rs7903146	C	T	Fasting insulin	22885922	Mixed	2012	NA	NA	6.1e-11	69033
rs7903146	C	T	Fasting insulin	22885924	European	2012	NA	NA	6.1e-11	133010
rs7903146	C	T	Fasting proinsulin levels in non diabetics	21873549	European	2011	NA	NA	2.29e-20	10701
rs7903146	C	T	Nonobese type 2 diabetes	19056611	European	2008	NA	NA	4.4e-12	4862
rs7903146	C	T	Obesity in type 2 diabetes body mass index	19056611	European	2008	NA	NA	1.4e-08	4862
rs7903146	C	T	Type 2 diabetes	17293876	European	2007	NA	NA	1.53e-34	1275
rs7903146	C	T	Type 2 diabetes	17463246	European	2007	NA	NA	1e-48	5217
rs7903146	C	T	Type 2 diabetes	17463248	European	2007	NA	NA	1e-48	2335
rs7903146	C	T	Type 2 diabetes	18372903	European	2008	NA	NA	3e-23	10128
rs7903146	C	T	Type 2 diabetes	19056611	European	2008	NA	NA	4.2e-15	4862
rs7903146	C	T	Type 2 diabetes	19184112	European	2009	NA	NA	3.2e-17	1634
rs7903146	C	T	Type 2 diabetes	19401414	East Asian	2009	NA	NA	1e-48	1022
rs7903146	C	T	Type 2 diabetes	19734900	European	2009	NA	NA	1.21e-30	1376
rs7903146	C	T	Type 2 diabetes	20081858	European	2010	NA	NA	2.2e-51	46186
rs7903146	C	T	Type 2 diabetes	20581827	European	2010	NA	NA	2.21e-51	47117
rs7903146	C	T	Type 2 diabetes	20818381	Mixed	2010	NA	NA	1.57e-08	7541
rs7903146	C	T	Type 2 diabetes	21347282	African	2011	NA	NA	2e-34	8090
rs7903146	C	T	Type 2 diabetes	21873549	European	2011	NA	NA	2.2e-51	10701
rs7903146	C	T	Type 2 diabetes	21874001	South Asian	2011	NA	NA	5.1e-68	20019
rs7903146	C	T	Type 2 diabetes	22101970	Mixed	2011	NA	NA	2.05e-15	6488
rs7903146	C	T	Type 2 diabetes	22325160	Mixed	2012	NA	NA	5.28e-125	71562
rs7903146	C	T	Type 2 diabetes	22885922	Mixed	2012	NA	NA	1.2e-139	69033
rs7903146	C	T	Type 2 diabetes	23209189	Mixed	2012	NA	NA	1.2e-35	2128
rs7903146	C	T	Type 2 diabetes	23300278	South Asian	2013	NA	NA	8.53e-75	1616
rs7903146	C	T	Type 2 diabetes end stage renal disease	22238593	African	2012	NA	NA	2.46e-08	1994
rs7903146	C	T	Type 2 diabetes females	22885922	Mixed	2012	NA	NA	4e-73	69033
rs7903146	C	T	Type 2 diabetes in lean individuals BMI25 Kgm2	22693455	European	2012	NA	NA	2e-40	60647
rs7903146	C	T	Type 2 diabetes in obese individuals BMI30 Kgm2	22693455	European	2012	NA	NA	4.4e-21	60647
rs7903146	C	T	Type 2 diabetes males	21874001	South Asian	2011	NA	NA	1.2e-20	20019
rs7903146	C	T	Type 2 diabetes males	22885922	Mixed	2012	NA	NA	5.6e-92	69033
rs7903146	C	T	Type 2 diabetes with obesity	20581827	European	2010	NA	NA	4.34e-10	47117
rs7903146	C	T	Type 2 diabetes without obesity	17460697	European	2007	NA	NA	2.4e-11	6674
rs7903146	C	T	Type 2 diabetes without obesity	20581827	European	2010	NA	NA	9.72e-45	47117
rs7903146	C	T	2 hour fasting glucose	22885924	European	2012	-0.088	0.013	5.62e-12	42854
rs7903146	C	T	2 hour fasting glucose	20081857	European	2010	-0.12	0.021	2.57e-08	15234
rs7903146	C	T	Fasting glucose	22885924	European	2012	-0.022	0.0024	2.71e-20	133010
rs7903146	C	T	Fasting glucose	20081858	European	2010	-0.023	0.0041	2.8e-08	46186
rs7903146	C	T	log Fasting insulin	22885924	European	2012	0.018	0.0028	6.13e-11	108557
rs7903146	C	T	log Proinsulin	21873549	European	2011	-0.067	0.0077	3.48e-18	10701
rs7903146	C	T	BMI in non smokers	28443625	European	2017	-0.0264	0.004281	7e-10	-
rs7903146	C	T	BMI in non smokers	28443625	European	2017	-0.0341	0.005889	7e-09	-
rs7903146	C	T	Body mass index	25673413	Mixed	2015	0.023	0.003379	1e-11	-
rs7903146	C	T	Body mass index	25673413	Mixed	2015	0.024	0.003366	1e-12	-
rs7903146	C	T	Body mass index	25673413	Mixed	2015	0.029	0.004391	4e-11	-
rs7903146	C	T	Body mass index	28448500	European	2017	0.0315	0.005778	5e-08	-
rs7903146	C	T	Body mass index	28448500	European	2017	0.0243	0.003907	5e-10	-
rs7903146	C	T	Body mass index	28892062	East Asian	2017	-0.028	0.003169	1e-18	-
rs7903146	C	T	Body mass index	28892062	East Asian	2017	-0.056	0.008209	9e-12	-
rs7903146	C	T	Body mass index joint analysis main effects and physical activity interaction	28448500	European	2017	NA	NA	2e-09	-
rs7903146	C	T	Body mass index joint analysis main effects and smoking interaction	28443625	European	2017	NA	NA	4e-08	-
rs7903146	C	T	Body mass index joint analysis main effects and smoking interaction	28443625	European	2017	NA	NA	6e-09	-
rs7903146	C	T	Clinical laboratory measurements	27897004	European	2016	NA	NA	6e-24	-
rs7903146	C	T	Fasting glucose related traits interaction with BMI	22581228	European	2012	NA	NA	2e-14	-
rs7903146	C	T	Proinsulin levels	21873549	European	2011	NA	NA	2e-20	-
rs7903146	C	T	Type 2 diabetes	17293876	European	2007	-0.5008	0.04093	2e-34	-
rs7903146	C	T	Type 2 diabetes	17460697	European	2007	NA	NA	2e-10	-
rs7903146	C	T	Type 2 diabetes	17463246	European	2007	-0.3221	0.02762	2e-31	-
rs7903146	C	T	Type 2 diabetes	17463248	European	2007	-0.2927	0.05107	1e-08	-
rs7903146	C	T	Type 2 diabetes	17668382	European	2007	-0.5365	0.09842	5e-08	-
rs7903146	C	T	Type 2 diabetes	18372903	European	2008	-0.3148	0.03169	3e-23	-
rs7903146	C	T	Type 2 diabetes	19056611	European	2008	NA	NA	6e-16	-
rs7903146	C	T	Type 2 diabetes	19056611	European	2008	NA	NA	9e-30	-
rs7903146	C	T	Type 2 diabetes	19401414	East Asian	2009	-0.4318	0.06314	8e-12	-
rs7903146	C	T	Type 2 diabetes	20581827	European	2010	-0.3365	0.0223	2e-51	-
rs7903146	C	T	Type 2 diabetes	22101970	Mixed	2011	-0.3784	0.04765	2e-15	-
rs7903146	C	T	Type 2 diabetes	22693455	European	2012	-0.2311	0.0245	4e-21	-
rs7903146	C	T	Type 2 diabetes	22693455	European	2012	-0.4574	0.03436	2e-40	-
rs7903146	C	T	Type 2 diabetes	22885922	Mixed	2012	-0.3293	0.01821	4e-73	-
rs7903146	C	T	Type 2 diabetes	22885922	Mixed	2012	-0.3293	0.01619	6e-92	-
rs7903146	C	T	Type 2 diabetes	22885922	Mixed	2012	-0.3293	0.01309	1e-139	-
rs7903146	C	T	Type 2 diabetes	23209189	Mixed	2012	-0.4121	0.03303	1e-35	-
rs7903146	C	T	Type 2 diabetes	23300278	South Asian	2013	-0.174	0.009508	9e-75	-
rs7903146	C	T	Type 2 diabetes	23300278	South Asian	2013	-0.3646	0.04066	3e-19	-
rs7903146	C	T	Type 2 diabetes	23300278	South Asian	2013	-0.2624	0.02725	6e-22	-
rs7903146	C	T	Type 2 diabetes	23300278	South Asian	2013	-0.1398	0.01078	2e-38	-
rs7903146	C	T	Type 2 diabetes	23300278	South Asian	2013	-0.1398	0.01128	3e-35	-
rs7903146	C	T	Type 2 diabetes	23945395	East Asian	2013	NA	NA	2e-15	-
rs7903146	C	T	Type 2 diabetes	24390345	Mixed	2013	-0.3148	0.04068	1e-14	-
rs7903146	C	T	Type 2 diabetes	24509480	Mixed	2014	-0.3365	0.01838	8e-75	-
rs7903146	C	T	Type 2 diabetes	25102180	Mixed	2014	-0.3075	0.01494	4e-94	-
rs7903146	C	T	Type 2 diabetes	25102180	Mixed	2014	-0.2852	0.02049	5e-44	-
rs7903146	C	T	Type 2 diabetes	28254843	Hispanic	2017	-0.3075	0.04518	1e-11	-
rs7903146	C	T	Type 2 diabetes	28869590	Mixed	2017	-0.1981	0.01994	3e-23	-
rs7903146	C	T	Type 2 diabetes	28869590	Mixed	2017	-0.301	0.009513	1e-219	-
rs7903146	C	T	Type 2 diabetes	28869590	Mixed	2017	-0.3286	0.01135	2e-184	-
rs7903146	C	T	Type 2 diabetes and other traits	19734900	European	2009	NA	NA	1e-30	-
rs7903146	C	T	Body mass index	UKBB	European	2017	0.01569	0.002643	2.93e-09	336107
rs7903146	C	T	Diabetes diagnosed by doctor	UKBB	European	2017	-0.01494	0.0005723	3.72e-150	336473
rs7903146	C	T	Eye problems or disorders: diabetes related eye disease	UKBB	European	2017	-0.005739	0.0006431	4.56e-19	108817
rs7903146	C	T	Hip circumference	UKBB	European	2017	0.02146	0.002646	5.1e-16	336601
rs7903146	C	T	Illnesses of father: diabetes	UKBB	European	2017	-0.01386	0.0008321	2.81e-62	293407
rs7903146	C	T	Illnesses of mother: diabetes	UKBB	European	2017	-0.01402	0.0008002	9.66e-69	309953
rs7903146	C	T	Illnesses of siblings: diabetes	UKBB	European	2017	-0.01	0.0008244	7.14e-34	261075
rs7903146	C	T	Leg fat mass left	UKBB	European	2017	0.01407	0.002111	2.66e-11	331275
rs7903146	C	T	Leg fat mass right	UKBB	European	2017	0.01401	0.002136	5.34e-11	331293
rs7903146	C	T	Leg fat percentage left	UKBB	European	2017	0.0106	0.00167	2.24e-10	331278
rs7903146	C	T	Leg fat percentage right	UKBB	European	2017	0.01046	0.001692	6.37e-10	331296
rs7903146	C	T	Long-standing illness, disability or infirmity	UKBB	European	2017	-0.007096	0.001267	2.16e-08	329663
rs7903146	C	T	Medication for cholesterol, blood pressure or diabetes: cholesterol lowering medication	UKBB	European	2017	-0.01331	0.001667	1.42e-15	154702
rs7903146	C	T	Medication for cholesterol, blood pressure or diabetes: insulin	UKBB	European	2017	-0.003812	0.0004591	1.03e-16	154702
rs7903146	C	T	Medication for cholesterol, blood pressure or diabetes: none of the above	UKBB	European	2017	0.01038	0.001865	2.59e-08	154702
rs7903146	C	T	Self-reported diabetes	UKBB	European	2017	-0.01232	0.000519	2.24e-124	337159
rs7903146	C	T	Self-reported high cholesterol	UKBB	European	2017	-0.004971	0.0008758	1.38e-08	337159
rs7903146	C	T	Self-reported type 2 diabetes	UKBB	European	2017	-0.002267	0.0002125	1.42e-26	337159
rs7903146	C	T	Started insulin within one year diagnosis of diabetes	UKBB	European	2017	0.0306	0.003903	4.76e-15	15397
rs7903146	C	T	Treatment with atorvastatin	UKBB	European	2017	-0.002698	0.0004576	3.73e-09	337159
rs7903146	C	T	Treatment with cholesterol lowering medication	UKBB	European	2017	-0.008621	0.001218	1.46e-12	180203
rs7903146	C	T	Treatment with gliclazide	UKBB	European	2017	-0.003755	0.0002433	1.04e-53	337159
rs7903146	C	T	Treatment with insulin product	UKBB	European	2017	-0.002379	0.0002646	2.43e-19	337159
rs7903146	C	T	Treatment with metformin	UKBB	European	2017	-0.008866	0.0004168	2.43e-100	337159
rs7903146	C	T	Treatment with pioglitazone	UKBB	European	2017	-0.001087	0.0001211	2.99e-19	337159
rs7903146	C	T	Treatment with simvastatin	UKBB	European	2017	-0.006463	0.0008472	2.39e-14	337159
rs7903146	C	T	Weight	UKBB	European	2017	0.01288	0.002335	3.42e-08	336227
rs7903146	C	T	Whole body fat mass	UKBB	European	2017	0.01486	0.002607	1.21e-08	330762
rs7903146	C	T	Diabetes mellitus type 2	17293876	European	2007	NA	NA	2e-34	-
rs7903146	C	T	Diabetes mellitus type 2	17460697	European	2007	NA	NA	2e-10	-
rs7903146	C	T	Diabetes mellitus type 2	17463246	European	2007	NA	NA	2e-31	-
rs7903146	C	T	Diabetes mellitus type 2	17463248	European	2007	NA	NA	1e-08	-
rs7903146	C	T	Diabetes mellitus type 2	17668382	European	2007	NA	NA	5e-08	-
rs7903146	C	T	Diabetes mellitus type 2	18372903	European	2008	NA	NA	3e-23	-
rs7903146	C	T	Diabetes mellitus type 2	19056611	European	2008	NA	NA	6e-16	-
rs7903146	C	T	Diabetes mellitus type 2	19056611	European	2008	NA	NA	9e-30	-
rs7903146	C	T	Diabetes mellitus type 2	19401414	East Asian	2009	NA	NA	8e-12	-
rs7903146	C	T	Diabetes mellitus type 2	19734900	European	2009	NA	NA	1e-30	-
rs7903146	C	T	Diabetes mellitus type 2	20581827	European	2010	NA	NA	2e-51	-
rs7903146	C	T	Diabetes mellitus type 2	21873549	European	2011	NA	NA	2e-20	-
rs7903146	C	T	Diabetes mellitus type 2	22101970	Mixed	2011	NA	NA	2e-15	-
rs550057	C	T	Granulocyte count	27863252	European	2016	0.02896	0.004131	2.39e-12	173480
rs550057	C	T	Hematocrit	27863252	European	2016	0.06261	0.004064	1.45e-53	173480
rs550057	C	T	Hemoglobin concentration	27863252	European	2016	0.06686	0.004081	2.54e-60	173480
rs550057	C	T	Mean corpuscular volume	27863252	European	2016	-0.02529	0.004064	4.87e-10	173480
rs550057	C	T	Monocyte count	27863252	European	2016	0.03299	0.004106	9.41e-16	173480
rs550057	C	T	Myeloid white cell count	27863252	European	2016	0.03149	0.004141	2.88e-14	173480
rs550057	C	T	Neutrophil count	27863252	European	2016	0.02789	0.004121	1.3e-11	173480
rs550057	C	T	Red blood cell count	27863252	European	2016	0.06953	0.004093	1.05e-64	173480
rs550057	C	T	Red cell distribution width	27863252	European	2016	-0.03091	0.004073	3.27e-14	173480
rs550057	C	T	Sum basophil neutrophil counts	27863252	European	2016	0.02841	0.004128	5.82e-12	173480
rs550057	C	T	Sum neutrophil eosinophil counts	27863252	European	2016	0.02841	0.004125	5.71e-12	173480
rs550057	C	T	White blood cell count	27863252	European	2016	0.03052	0.004124	1.35e-13	173480
rs550057	C	T	Coronary artery disease	26343387	Mixed	2015	-0.06277	0.01068	4.19e-09	184305
rs550057	C	T	Myocardial infarction	26343387	Mixed	2015	-0.08578	0.01194	6.65e-13	167181
rs550057	C	T	Venous thrombosis	22675575	European	2012	NA	NA	1.81e-24	4517
rs550057	C	T	LDL cholesterol	25961943	European	2015	-0.063	0.00689	6e-20	-
rs550057	C	T	Arm fat percentage left	UKBB	European	2017	-0.0122	0.002107	6.98e-09	331198
rs550057	C	T	Arm fat percentage right	UKBB	European	2017	-0.01176	0.002117	2.79e-08	331249
rs550057	C	T	Blood clot in the leg	UKBB	European	2017	-0.005565	0.0003959	7.27e-45	336782
rs550057	C	T	Blood clot in the lung	UKBB	European	2017	-0.002722	0.0002532	5.89e-27	336782
rs550057	C	T	Diastolic blood pressure	UKBB	European	2017	0.01628	0.002816	7.47e-09	317756
rs550057	C	T	Forced expiratory volume in 1-second	UKBB	European	2017	0.01428	0.002382	2.06e-09	307638
rs550057	C	T	Forced expiratory volume in 1-second, best measure	UKBB	European	2017	0.01483	0.002617	1.45e-08	255492
rs550057	C	T	Forced vital capacity	UKBB	European	2017	0.01268	0.002259	1.97e-08	307638
rs550057	C	T	Heel bone mineral density	UKBB	European	2017	0.02273	0.003565	1.82e-10	194398
rs550057	C	T	Impedance of arm left	UKBB	European	2017	-0.01145	0.001966	5.78e-09	331292
rs550057	C	T	Impedance of arm right	UKBB	European	2017	-0.01093	0.001958	2.35e-08	331279
rs550057	C	T	Impedance of leg left	UKBB	European	2017	0.01689	0.002538	2.82e-11	331296
rs550057	C	T	Impedance of leg right	UKBB	European	2017	0.0139	0.002519	3.42e-08	331301
rs550057	C	T	Medication for cholesterol, blood pressure or diabetes: cholesterol lowering medication	UKBB	European	2017	-0.01163	0.001735	2.02e-11	154702
rs550057	C	T	No blood clot, bronchitis, emphysema, asthma, rhinitis, eczema or allergy diagnosed by doctor	UKBB	European	2017	0.0111	0.001304	1.71e-17	336782
rs550057	C	T	Peak expiratory flow	UKBB	European	2017	0.01673	0.002476	1.41e-11	307638
rs550057	C	T	Phlebitis and thrombophlebitis	UKBB	European	2017	-0.001936	0.0001927	9.26e-24	337199
rs550057	C	T	Pulmonary embolism	UKBB	European	2017	-0.001483	0.0001675	8.6e-19	337199
rs550057	C	T	Self-reported deep venous thrombosis	UKBB	European	2017	-0.005445	0.0003916	5.92e-44	337159
rs550057	C	T	Self-reported high cholesterol	UKBB	European	2017	-0.007798	0.0009122	1.25e-17	337159
rs550057	C	T	Self-reported pulmonary embolism + or - dvt	UKBB	European	2017	-0.002726	0.0002535	5.75e-27	337159
rs550057	C	T	Treatment with cholesterol lowering medication	UKBB	European	2017	-0.007269	0.001271	1.06e-08	180203
rs550057	C	T	Treatment with simvastatin	UKBB	European	2017	-0.004915	0.0008826	2.57e-08	337159
rs550057	C	T	Treatment with warfarin	UKBB	European	2017	-0.001552	0.0002789	2.63e-08	337159
rs550057	C	T	High grade serous ovarian cancer	28346442	European	2017	-0.1049	0.01767	3.13e-09	53978
rs550057	C	T	Serous invasive ovarian cancer	28346442	European	2017	-0.09455	0.0172	4.03e-08	54990
rs550057	C	T	Alkaline phosphatase	28887542	European	2017	0.04	NA	3.14e-66	9961
rs550057	C	T	Ferritin	28887542	European	2017	0.1	0.02	1.22e-08	9961
rs550057	C	T	Coronary artery disease	29212778	Mixed	2018	-0.0422	0.0065	7.63e-11	547261
rs4148646	G	C	Type II diabetes	26551672	European	2015	-0.08066	0.01294	5.6e-10	84780
rs4148646	G	C	Comparative height size at age 10	UKBB	European	2017	-0.01074	0.001729	5.26e-10	332021
rs4148646	G	C	Diabetes diagnosed by doctor	UKBB	European	2017	-0.003343	0.000543	7.45e-10	336473
rs4148646	G	C	Height	UKBB	European	2017	-0.01081	0.0018	1.9e-09	336474
rs4148646	G	C	Impedance of arm right	UKBB	European	2017	-0.0101	0.001781	1.44e-08	331279
rs4148646	G	C	Self-reported diabetes	UKBB	European	2017	-0.003016	0.0004923	9.06e-10	337159
rs2649999	C	T	Eosinophil count	27863252	European	2016	0.02168	0.003839	1.64e-08	173480
rs2649999	C	T	Plateletcrit	27863252	European	2016	0.02892	0.003934	1.97e-13	173480
rs2649999	C	T	Low density lipoprotein	24097068	European	2013	-0.0407	0.0057	1.12e-12	89888
rs2649999	C	T	Low density lipoprotein	20686565	Mixed	2010	-0.0428	0.0057	1.67e-14	95454
rs2649999	C	T	Total cholesterol	24097068	European	2013	-0.0402	0.0056	6.11e-13	94595
rs2649999	C	T	Total cholesterol	20686565	Mixed	2010	-0.0427	0.0055	1.52e-14	100184
rs2649999	C	T	LDL cholesterol	19060906	European	2008	NA	NA	3.64e-09	19840
rs2649999	C	T	LDL cholesterol	20686565	Mixed	2010	NA	NA	1.67e-14	100184
rs2649999	C	T	Serum gamma glutamyl transferase activity in adults	22010049	European	2011	NA	NA	1e-08	12526
rs2649999	C	T	Total cholesterol	20686565	Mixed	2010	NA	NA	1.52e-14	100184
rs2649999	C	T	Self-reported high cholesterol	UKBB	European	2017	-0.005887	0.0008599	7.6e-12	337159
rs2649999	C	T	Treatment with cholesterol lowering medication	UKBB	European	2017	-0.007064	0.001197	3.62e-09	180203
rs2649999	C	T	C-reactive protein	28887542	European	2017	0.12	0.02	7.66e-11	9961
rs2649999	C	T	Gamma glutamyl transferase	28887542	European	2017	0.03	NA	1.32e-11	9961
rs2649999	C	T	Coronary artery disease	29212778	Mixed	2018	-0.04262	0.007546	1.6e-08	296525
rs2649999	C	T	Coronary artery disease	29212778	Mixed	2018	-0.0416	0.0061	7.89e-12	547261
rs2126259	T	C	Granulocyte count	27863252	European	2016	-0.03467	0.005904	4.29e-09	173480
rs2126259	T	C	Myeloid white cell count	27863252	European	2016	-0.03308	0.005918	2.27e-08	173480
rs2126259	T	C	Neutrophil count	27863252	European	2016	-0.0359	0.005889	1.09e-09	173480
rs2126259	T	C	Neutrophil percentage of white cells	27863252	European	2016	-0.03613	0.005866	7.28e-10	173480
rs2126259	T	C	Sum basophil neutrophil counts	27863252	European	2016	-0.03616	0.0059	8.79e-10	173480
rs2126259	T	C	Sum neutrophil eosinophil counts	27863252	European	2016	-0.0342	0.005894	6.52e-09	173480
rs2126259	T	C	High density lipoprotein	24097068	European	2013	-0.0752	0.0054	1.53e-42	186779
rs2126259	T	C	High density lipoprotein	20686565	Mixed	2010	-0.0732	0.008	1.29e-22	99900
rs2126259	T	C	Low density lipoprotein	24097068	European	2013	-0.0627	0.0059	1.35e-22	172733
rs2126259	T	C	Low density lipoprotein	20686565	Mixed	2010	-0.0674	0.0084	7.43e-15	95454
rs2126259	T	C	Total cholesterol	24097068	European	2013	-0.0753	0.0057	6.38e-36	186951
rs2126259	T	C	Total cholesterol	20686565	Mixed	2010	-0.0846	0.0083	8.98e-24	100184
rs2126259	T	C	Fasting blood glucose	22885924	European	2012	NA	NA	5.42e-10	133010
rs2126259	T	C	Fasting insulin	22885924	European	2012	NA	NA	3.3e-13	133010
rs2126259	T	C	Fatty liver	23477746	European	2013	NA	NA	3.28e-08	2597
rs2126259	T	C	HDL cholesterol	20686565	Mixed	2010	NA	NA	1e-22	100184
rs2126259	T	C	HDL cholesterol	23505323	Hispanic	2013	NA	NA	3.7e-08	2240
rs2126259	T	C	LDL cholesterol	20686565	Mixed	2010	NA	NA	2.1e-15	100184
rs2126259	T	C	LDL cholesterol	20864672	Mixed	2010	NA	NA	6.5e-12	17243
rs2126259	T	C	Total cholesterol	20686565	Mixed	2010	NA	NA	7.6e-25	100184
rs2126259	T	C	Fasting glucose	22885924	European	2012	0.021	0.0034	5.42e-10	133010
rs2126259	T	C	log Fasting insulin	22885924	European	2012	0.025	0.004	1.47e-10	108557
rs2126259	T	C	log Fasting insulin adjusted for BMI	22885924	European	2012	0.024	0.0033	3.3e-13	108557
rs2126259	T	C	C reactive protein levels or total cholesterol levels pleiotropy	27286809	Unspecified	2016	NA	NA	1e-31	-
rs2126259	T	C	LDL cholesterol	20864672	Mixed	2010	0.02	0.002916	7e-12	-
rs2126259	T	C	Heel bone mineral density	UKBB	European	2017	0.04657	0.005128	1.08e-19	194398
rs2126259	T	C	Cholesterol ldl	20864672	Mixed	2010	NA	NA	7e-12	-
rs1800437	C	G	Body mass index	28892062	East Asian	2017	-0.02484	0.00422	3.98e-09	173430
rs1800437	C	G	Body mass index in physically active indivdiuals	28448500	European	2017	-0.0333	0.0056	2.21e-09	127686
rs1800437	C	G	Body mass index in physically active indivdiuals	28448500	Mixed	2017	-0.031	0.0054	9.34e-09	138252
rs1800437	C	G	Body mass index in females	25673413	Mixed	2015	-0.0316	0.0051	4.34e-10	157188
rs1800437	C	G	Body mass index in males	25673413	Mixed	2015	-0.0365	0.0054	1.42e-11	133480
rs1800437	C	G	Body mass index adjusted for physical activity	28448500	European	2017	-0.0292	0.005	4.09e-09	167149
rs1800437	C	G	Body mass index adjusted for physical activity	28448500	Mixed	2017	-0.0269	0.0048	1.52e-08	185402
rs1800437	C	G	Body mass index adjusted for smoking	28443625	European	2017	-0.0272	0.005	4.01e-08	163623
rs1800437	C	G	Body mass index	25673413	European	2015	-0.0346	0.0041	1.73e-17	287957
rs1800437	C	G	Body mass index	29273807	European	2018	-0.029	0.0027	9.4e-28	449889
rs1800437	C	G	Body mass index	25673413	Mixed	2015	-0.0341	0.0039	3.04e-18	302862
rs1800437	C	G	Body mass index	29273807	Mixed	2018	-0.029	0.0025	7.9e-30	526508
rs1800437	C	G	Waist circumference in males	25673412	Mixed	2015	-0.034	0.0062	3.6e-08	95125
rs1800437	C	G	Waist circumference	25673412	European	2015	-0.033	0.0045	8.9e-14	203102
rs1800437	C	G	Waist circumference	25673412	Mixed	2015	-0.032	0.0043	1.3e-13	215441
rs1800437	C	G	Waist hip ratio	25673412	European	2015	-0.025	0.0044	1.6e-08	185290
rs1800437	C	G	Waist hip ratio	25673412	Mixed	2015	-0.023	0.0043	4.5e-08	199685
rs1800437	C	G	Obesity class	23563607	European	2013	NA	NA	2.86e-14	16068
rs1800437	C	G	Body mass index in physically active individuals	28448500	European	2017	-0.0333	0.005552	2e-09	-
rs1800437	C	G	Body mass index joint analysis main effects and physical activity interaction	28448500	European	2017	NA	NA	5e-09	-
rs1800437	C	G	GIP levels in response to oral glucose tolerance test 120 minutes	29093273	European	2017	0.072	0.008477	2e-17	-
rs1800437	C	G	GIP levels in response to oral glucose tolerance test fasting	29093273	European	2017	0.076	0.009675	4e-15	-
rs1800437	C	G	Insulin levels in response to oral glucose tolerance test 30 minutes	29093273	European	2017	0.081	0.01089	1e-13	-
rs1800437	C	G	Obesity	23563607	European	2013	NA	NA	3e-14	-
rs1800437	C	G	Arm fat mass left	UKBB	European	2017	-0.03004	0.003004	1.53e-23	331164
rs1800437	C	G	Arm fat mass right	UKBB	European	2017	-0.02993	0.003003	2.12e-23	331226
rs1800437	C	G	Arm fat percentage left	UKBB	European	2017	-0.02111	0.00232	9.22e-20	331198
rs1800437	C	G	Arm fat percentage right	UKBB	European	2017	-0.02106	0.002331	1.63e-19	331249
rs1800437	C	G	Arm fat-free mass left	UKBB	European	2017	-0.01383	0.001949	1.27e-12	331159
rs1800437	C	G	Arm fat-free mass right	UKBB	European	2017	-0.01324	0.00191	4.07e-12	331221
rs1800437	C	G	Arm predicted mass left	UKBB	European	2017	-0.01395	0.001941	6.8e-13	331146
rs1800437	C	G	Arm predicted mass right	UKBB	European	2017	-0.01354	0.001903	1.12e-12	331216
rs1800437	C	G	Basal metabolic rate	UKBB	European	2017	-0.01494	0.002032	1.97e-13	331307
rs1800437	C	G	Body fat percentage	UKBB	European	2017	-0.02243	0.00235	1.38e-21	331117
rs1800437	C	G	Body mass index	UKBB	European	2017	-0.03275	0.003032	3.46e-27	336107
rs1800437	C	G	Comparative body size at age 10	UKBB	European	2017	-0.01214	0.002099	7.35e-09	331693
rs1800437	C	G	Creatinine in urine	UKBB	European	2017	-0.01744	0.002904	1.92e-09	327525
rs1800437	C	G	Hip circumference	UKBB	European	2017	-0.02407	0.003036	2.21e-15	336601
rs1800437	C	G	Impedance of arm left	UKBB	European	2017	0.01302	0.002165	1.8e-09	331292
rs1800437	C	G	Impedance of arm right	UKBB	European	2017	0.01283	0.002155	2.61e-09	331279
rs1800437	C	G	Impedance of whole body	UKBB	European	2017	0.01415	0.002337	1.4e-09	331284
rs1800437	C	G	Leg fat mass left	UKBB	European	2017	-0.02524	0.002422	2e-25	331275
rs1800437	C	G	Leg fat mass right	UKBB	European	2017	-0.02553	0.00245	2.01e-25	331293
rs1800437	C	G	Leg fat percentage left	UKBB	European	2017	-0.0196	0.001916	1.53e-24	331278
rs1800437	C	G	Leg fat percentage right	UKBB	European	2017	-0.02005	0.001941	5.07e-25	331296
rs1800437	C	G	Leg fat-free mass left	UKBB	European	2017	-0.01376	0.002018	9.18e-12	331258
rs1800437	C	G	Leg fat-free mass right	UKBB	European	2017	-0.01267	0.002017	3.38e-10	331285
rs1800437	C	G	Leg predicted mass left	UKBB	European	2017	-0.01344	0.002004	2.01e-11	331253
rs1800437	C	G	Leg predicted mass right	UKBB	European	2017	-0.01265	0.002004	2.8e-10	331285
rs1800437	C	G	Sodium in urine	UKBB	European	2017	-0.02162	0.002986	4.42e-13	326831
rs1800437	C	G	Trunk fat mass	UKBB	European	2017	-0.02973	0.003086	5.77e-22	331093
rs1800437	C	G	Trunk fat percentage	UKBB	European	2017	-0.02435	0.002817	5.5e-18	331113
rs1800437	C	G	Waist circumference	UKBB	European	2017	-0.02594	0.002715	1.24e-21	336639
rs1800437	C	G	Weight	UKBB	European	2017	-0.0267	0.002678	2.14e-23	336227
rs1800437	C	G	Whole body fat mass	UKBB	European	2017	-0.03049	0.00299	2.05e-24	330762
rs1800437	C	G	Whole body fat-free mass	UKBB	European	2017	-0.01177	0.001938	1.27e-09	331291
rs1800437	C	G	Whole body water mass	UKBB	European	2017	-0.01204	0.001941	5.52e-10	331315
rs17271305	A	G	Height	25282103	European	2014	0.018	0.003	3.1e-09	253071
rs17271305	A	G	Height	28146470	European	2017	0.015	0.0026	5.2e-09	381625
rs17271305	A	G	Height	28146470	Mixed	2017	0.014	0.0024	1.5e-08	458927
rs17271305	A	G	2 hour glucose	20081857	European	2010	NA	NA	4.33e-11	15234
rs17271305	A	G	2 hour insulin	20081857	European	2010	NA	NA	7.45e-11	15234
rs17271305	A	G	Comparative height size at age 10	UKBB	European	2017	0.01112	0.001689	4.66e-11	332021
rs17271305	A	G	Height	UKBB	European	2017	0.01314	0.001758	7.83e-14	336474
rs17271305	A	G	Sitting height	UKBB	European	2017	0.01466	0.001912	1.78e-14	336172
rs17271305	A	G	Trunk fat-free mass	UKBB	European	2017	0.009508	0.001558	1.05e-09	331030
rs17271305	A	G	Trunk predicted mass	UKBB	European	2017	0.009477	0.001553	1.05e-09	330995
rs150111048	A	G	Body mass index males	28892062	East Asian	2017	0.03966	0.005696	3.34e-12	90992
rs150111048	A	G	Body mass index	28892062	East Asian	2017	0.03325	0.004199	2.41e-15	173430
rs150111048	A	G	Plateletcrit	27863252	European	2016	0.02609	0.00393	3.16e-11	173480
rs150111048	A	G	Type II diabetes	26551672	European	2015	-0.1258	0.01439	1.2e-18	84780
rs150111048	A	G	Type II diabetes adjusted for BMI	28566273	European	2017	-0.16	0.018	6e-19	159208
rs150111048	A	G	Type II diabetes	28566273	European	2017	-0.14	0.015	4.1e-21	159208
rs12692738	C	T	Reticulocyte count	27863252	European	2016	-0.02384	0.004332	3.72e-08	173480
rs12692738	C	T	Type II diabetes	26551672	European	2015	-0.08801	0.01518	5.3e-09	84780
rs12692738	C	T	Waist hip ratio in physically active females	28448500	Mixed	2017	-0.0601	0.0066	9.06e-20	69441
rs12692738	C	T	Waist hip ratio in physically active indivdiuals	28448500	European	2017	-0.0338	0.0055	8.43e-10	108821
rs12692738	C	T	Waist hip ratio in physically active indivdiuals	28448500	Mixed	2017	-0.0324	0.0052	4.12e-10	119630
rs12692738	C	T	Waist hip ratio in females	23754948	European	2013	-0.047	0.0085	2.93e-08	42722
rs12692738	C	T	Waist hip ratio in females	25673412	Mixed	2015	-0.043	0.0051	1.5e-17	124559
rs12692738	C	T	Waist hip ratio adjusted for physical activity in females	28448500	Mixed	2017	-0.0566	0.0058	8.67e-23	89767
rs12692738	C	T	Waist hip ratio adjusted for physical activity	28448500	European	2017	-0.0297	0.0049	9.08e-10	140791
rs12692738	C	T	Waist hip ratio adjusted for physical activity	28448500	Mixed	2017	-0.0285	0.0045	3.88e-10	159320
rs12692738	C	T	Waist circumference adjusted for smoking in females	28443625	Mixed	2017	-0.0525	0.0054	2.84e-22	102866
rs12692738	C	T	Waist hip ratio adjusted for smoking	28443625	European	2017	-0.0309	0.0044	1.69e-12	160751
rs12692738	C	T	Waist hip ratio adjusted for smoking	28443625	Mixed	2017	-0.0286	0.0041	3.72e-12	181403
rs12692738	C	T	Waist hip ratio adjusted for BMI in females greater than 50 years of age	26426971	European	2015	-0.05	0.0068	1e-13	70695
rs12692738	C	T	Waist hip ratio adjusted for BMI in females less than or equal to 50 years of age	26426971	European	2015	-0.067	0.0087	2.6e-14	41220
rs12692738	C	T	Waist hip ratio adjusted for BMI	25673412	Mixed	2015	-0.026	0.0039	1.7e-11	223918
rs12692738	C	T	Waist circumference in female non-smokers	28443625	Mixed	2017	-0.0393	0.0058	1.33e-11	93140
rs12692738	C	T	Waist circumference adjusted for smoking in females	28443625	Mixed	2017	-0.0367	0.0052	1.92e-12	112355
rs12692738	C	T	High density lipoprotein	24097068	European	2013	0.0263	0.0041	1.89e-10	187080
rs12692738	C	T	High density lipoprotein	20686565	Mixed	2010	0.0325	0.006	7.92e-09	99900
rs12692738	C	T	Triglycerides	24097068	European	2013	-0.0259	0.0039	9.08e-11	177786
rs12692738	C	T	Triglycerides	20686565	Mixed	2010	-0.0306	0.0058	7.8e-09	96598
rs12692738	C	T	HDL cholesterol	20686565	Mixed	2010	NA	NA	7.92e-09	100184
rs12692738	C	T	Triglycerides	20686565	Mixed	2010	NA	NA	7.8e-09	100184
rs12692738	C	T	Waist to hip ratio adjusted for BMI adjusted for smoking behaviour	28443625	European	2017	-0.0286	0.004123	4e-12	-
rs12692738	C	T	Waist to hip ratio adjusted for BMI adjusted for smoking behaviour	28443625	European	2017	-0.0525	0.005412	3e-22	-
rs12692738	C	T	Waist to hip ratio adjusted for body mass index	25673412	Mixed	2015	-0.0262	0.003907	2e-11	-
rs12692738	C	T	Waist to hip ratio adjusted for body mass index	25673412	Mixed	2015	-0.0512	0.00517	4e-23	-
rs12692738	C	T	Waist to hip ratio adjusted for body mass index	25673412	Mixed	2015	-0.0262	0.00403	8e-11	-
rs12692738	C	T	Waist to hip ratio adjusted for body mass index	25673412	Mixed	2015	-0.0527	0.005321	4e-23	-
rs12692738	C	T	Arm fat mass left	UKBB	European	2017	0.0196	0.002869	8.38e-12	331164
rs12692738	C	T	Arm fat mass right	UKBB	European	2017	0.01996	0.002869	3.43e-12	331226
rs12692738	C	T	Arm fat percentage left	UKBB	European	2017	0.01937	0.002216	2.3e-18	331198
rs12692738	C	T	Arm fat percentage right	UKBB	European	2017	0.01915	0.002226	7.75e-18	331249
rs12692738	C	T	Body fat percentage	UKBB	European	2017	0.02052	0.002244	6.11e-20	331117
rs12692738	C	T	Body mass index	UKBB	European	2017	0.01581	0.002896	4.85e-08	336107
rs12692738	C	T	Hip circumference	UKBB	European	2017	0.02544	0.002899	1.73e-18	336601
rs12692738	C	T	Impedance of arm right	UKBB	European	2017	0.01138	0.002059	3.24e-08	331279
rs12692738	C	T	Leg fat mass left	UKBB	European	2017	0.01487	0.002314	1.29e-10	331275
rs12692738	C	T	Leg fat mass right	UKBB	European	2017	0.01551	0.002341	3.42e-11	331293
rs12692738	C	T	Leg fat percentage left	UKBB	European	2017	0.01271	0.001831	3.77e-12	331278
rs12692738	C	T	Leg fat percentage right	UKBB	European	2017	0.01338	0.001854	5.42e-13	331296
rs12692738	C	T	Trunk fat mass	UKBB	European	2017	0.02387	0.002947	5.55e-16	331093
rs12692738	C	T	Trunk fat percentage	UKBB	European	2017	0.02599	0.002691	4.46e-22	331113
rs12692738	C	T	Whole body fat mass	UKBB	European	2017	0.0208	0.002856	3.32e-13	330762
rs1260326	C	T	Granulocyte count	27863252	European	2016	-0.03151	0.003656	6.81e-18	173480
rs1260326	C	T	Granulocyte percentage of myeloid white cells	27863252	European	2016	-0.03934	0.003636	2.81e-27	173480
rs1260326	C	T	Hematocrit	27863252	European	2016	0.02209	0.003594	7.85e-10	173480
rs1260326	C	T	High light scatter percentage of red cells	27863252	European	2016	-0.03532	0.00365	3.71e-22	173480
rs1260326	C	T	High light scatter reticulocyte count	27863252	European	2016	-0.03219	0.00365	1.15e-18	173480
rs1260326	C	T	Lymphocyte count	27863252	European	2016	-0.02574	0.003664	2.11e-12	173480
rs1260326	C	T	Monocyte percentage of white cells	27863252	European	2016	0.04419	0.003624	3.37e-34	173480
rs1260326	C	T	Myeloid white cell count	27863252	European	2016	-0.02869	0.003665	4.95e-15	173480
rs1260326	C	T	Neutrophil count	27863252	European	2016	-0.03308	0.003646	1.16e-19	173480
rs1260326	C	T	Platelet count	27863252	European	2016	-0.0386	0.00371	2.31e-25	173480
rs1260326	C	T	Plateletcrit	27863252	European	2016	-0.0356	0.003723	1.15e-21	173480
rs1260326	C	T	Red blood cell count	27863252	European	2016	0.02065	0.003617	1.15e-08	173480
rs1260326	C	T	Red cell distribution width	27863252	European	2016	0.02457	0.003604	9.38e-12	173480
rs1260326	C	T	Reticulocyte count	27863252	European	2016	-0.03311	0.003656	1.36e-19	173480
rs1260326	C	T	Reticulocyte fraction of red cells	27863252	European	2016	-0.03866	0.003654	3.68e-26	173480
rs1260326	C	T	Sum basophil neutrophil counts	27863252	European	2016	-0.03252	0.003653	5.49e-19	173480
rs1260326	C	T	Sum neutrophil eosinophil counts	27863252	European	2016	-0.03203	0.00365	1.7e-18	173480
rs1260326	C	T	White blood cell count	27863252	European	2016	-0.03411	0.003648	8.75e-21	173480
rs1260326	C	T	DPA 22:5n3	21829377	European	2011	-0.0165	0.0029	1.44e-08	8866
rs1260326	C	T	Palmitoleic acid 16:1n7	23362303	European	2013	-0.0195	0.0033	3.75e-09	8961
rs1260326	C	T	log eGFR creatinine in non diabetics	26831199	European	2016	-0.0065	0.00092	1.9e-12	118415
rs1260326	C	T	log eGFR creatinine	20383146	European	2010	NA	NA	1.3e-10	67093
rs1260326	C	T	log eGFR creatinine	26831199	European	2016	-0.0068	0.00092	3.4e-14	133767
rs1260326	C	T	Type II diabetes	26551672	European	2015	0.07696	0.01299	3.7e-09	84780
rs1260326	C	T	Height	25282103	European	2014	0.02	0.003	1.4e-11	252937
rs1260326	C	T	Height	28146470	European	2017	0.017	0.0027	8.4e-11	381625
rs1260326	C	T	Height	28146470	Mixed	2017	0.018	0.0024	5.8e-13	458927
rs1260326	C	T	Total cholesterol	24097068	European	2013	-0.0512	0.0036	3.08e-42	187251
rs1260326	C	T	Total cholesterol	20686565	Mixed	2010	-0.0551	0.0051	7.31e-27	100184
rs1260326	C	T	Triglycerides	24097068	European	2013	-0.1148	0.0034	2.29e-239	177765
rs1260326	C	T	Triglycerides	20686565	Mixed	2010	-0.1159	0.0049	5.68e-133	96598
rs1260326	C	T	2 hour glucose	20081857	European	2010	NA	NA	2.26e-21	15234
rs1260326	C	T	2 hour glucose tolerance test	22885924	European	2012	NA	NA	9.04e-15	133010
rs1260326	C	T	APOA1 assay lipoprotein fraction concentration	19936222	European	2009	NA	NA	2.87e-11	17296
rs1260326	C	T	APOA1 assay lipoprotein fraction concentration in fasting sample	19936222	European	2009	NA	NA	3.4e-09	17296
rs1260326	C	T	APOC3 apolipoprotein C III	19060906	European	2008	NA	NA	8.7e-12	19840
rs1260326	C	T	Albumin	20139978	East Asian	2010	NA	NA	4.36e-09	14700
rs1260326	C	T	C reactive protein	21300955	European	2011	NA	NA	5.4e-43	66185
rs1260326	C	T	C reactive protein	23263486	European	2012	NA	NA	3.8e-43	69374
rs1260326	C	T	C reactive protein	23505291	European	2013	NA	NA	5.41e-09	8356
rs1260326	C	T	FVII	21676895	Mixed	2011	NA	NA	1.7e-28	20300
rs1260326	C	T	FVII activity	21676895	Mixed	2011	NA	NA	5.6e-25	20300
rs1260326	C	T	FVII in plasma	20231535	European	2010	NA	NA	6.2e-24	23608
rs1260326	C	T	Fasting blood glucose	20081857	European	2010	NA	NA	4.3e-13	15234
rs1260326	C	T	Fasting blood glucose	20081858	European	2010	NA	NA	4.25e-13	46186
rs1260326	C	T	Fasting blood glucose	22885924	European	2012	NA	NA	2.17e-41	133010
rs1260326	C	T	Fasting blood glucose	23263486	European	2012	NA	NA	4.3e-13	69374
rs1260326	C	T	Fasting insulin	22885924	European	2012	NA	NA	2.74e-22	133010
rs1260326	C	T	Gamma glutamyl transferase	22001757	Mixed	2011	NA	NA	3.9e-13	61089
rs1260326	C	T	HDL cholesterol mean size lipoprotein fraction concentration	19936222	European	2009	NA	NA	7.2e-10	17296
rs1260326	C	T	HDL cholesterol small lipoprotein fraction concentration	19936222	European	2009	NA	NA	8.39e-21	17296
rs1260326	C	T	HDL cholesterol total lipoprotein fraction concentration	19936222	European	2009	NA	NA	6.3e-36	17296
rs1260326	C	T	HDL cholesterol total lipoprotein fraction concentration in fasting sample	19936222	European	2009	NA	NA	8e-28	17296
rs1260326	C	T	Hypertriglyceridemia	20657596	European	2010	NA	NA	6.5e-09	1660
rs1260326	C	T	Hypertriglyceridemia	23505323	Hispanic	2013	NA	NA	2.2e-13	2240
rs1260326	C	T	IFT172 expression in Lymphocytes lymphoblastoid cell lines tissue	20383146	European	2010	NA	NA	7e-12	67093
rs1260326	C	T	IFT172 gene expression in adipose tissue	22001757	Mixed	2011	NA	NA	1.5e-50	61089
rs1260326	C	T	IFT172 gene expression in human liver	20686565	Mixed	2010	NA	NA	7e-32	100184
rs1260326	C	T	IFT172 gene expression in human omental fat	20686565	Mixed	2010	NA	NA	2e-65	100184
rs1260326	C	T	IFT172 gene expression in liver	22001757	Mixed	2011	NA	NA	1e-29	61089
rs1260326	C	T	IFT172 gene expression in peripheral blood leucocytes	22001757	Mixed	2011	NA	NA	1.4e-57	61089
rs1260326	C	T	IFT172 trancript levels in human subcutaneous fat	20686565	Mixed	2010	NA	NA	8e-54	100184
rs1260326	C	T	Lipoprotein associated phospholipase A2 mass Lp2	23118302	European	2012	NA	NA	9.4e-09	6851
rs1260326	C	T	Metabolic syndrome domains Elevated plasma glucose	22022282	Mixed	2011	NA	NA	1.2e-08	25755
rs1260326	C	T	Metabolic syndrome domains Multivariate analysis	22022282	Mixed	2011	NA	NA	8.1e-16	25755
rs1260326	C	T	Plasma C reactive protein female	18439548	European	2008	NA	NA	3.57e-14	6345
rs1260326	C	T	Plasma docosapentaenoic acid levels	21829377	European	2011	NA	NA	1.44e-08	8866
rs1260326	C	T	Plasma palmitoleic acid	23362303	European	2013	NA	NA	3.75e-09	8961
rs1260326	C	T	Plasma protein C levels	20802025	European	2010	NA	NA	2.04e-17	8048
rs1260326	C	T	Platelet count PLT	22139419	European	2011	NA	NA	9.12e-10	18600
rs1260326	C	T	Serum albumin	22558069	East Asian	2012	NA	NA	3.1e-09	9103
rs1260326	C	T	Serum albumin	23022100	Mixed	2012	NA	NA	4.1e-19	62570
rs1260326	C	T	Serum creatinine	20383146	European	2010	NA	NA	3.4e-12	67093
rs1260326	C	T	Serum creatinine estimated glomerular filtration rate eGFR	20383146	European	2010	NA	NA	3e-14	67093
rs1260326	C	T	Serum creatinine estimated glomerular filtration rate eGFR	22479191	European	2012	NA	NA	4.48e-12	74354
rs1260326	C	T	Serum creatinine estimated glomerular filtration rate eGFR age 65	22479191	European	2012	NA	NA	4.3e-14	74354
rs1260326	C	T	Serum creatinine estimated glomerular filtration rate eGFR females	22479191	European	2012	NA	NA	3.8e-12	74354
rs1260326	C	T	Serum creatinine estimated glomerular filtration rate eGFR no diabetes	20383146	European	2010	NA	NA	3.8e-10	67093
rs1260326	C	T	Serum creatinine estimated glomerular filtration rate eGFR no hypertension	20383146	European	2010	NA	NA	6.2e-09	67093
rs1260326	C	T	Serum creatinine estimated glomerular filtration rate eGFR without diabetes	22479191	European	2012	NA	NA	7.7e-11	74354
rs1260326	C	T	Serum creatinine estimated glomerular filtration rate eGFR without hypertension	22479191	European	2012	NA	NA	9.7e-10	74354
rs1260326	C	T	Serum urate	20884846	European	2010	NA	NA	5.9e-17	28283
rs1260326	C	T	Serum urate	21768215	African	2011	NA	NA	7.66e-14	8651
rs1260326	C	T	Serum urate	23263486	European	2012	NA	NA	1.25e-44	69374
rs1260326	C	T	Total cholesterol	20339536	European	2010	NA	NA	4.99e-15	3928
rs1260326	C	T	Total cholesterol	20686565	Mixed	2010	NA	NA	4.4e-28	100184
rs1260326	C	T	Total cholesterol	23063622	European	2012	NA	NA	2.33e-19	66240
rs1260326	C	T	Triglycerides	18193043	European	2008	NA	NA	5.6e-22	8656
rs1260326	C	T	Triglycerides	18454146	Mixed	2008	NA	NA	3.9e-08	2684
rs1260326	C	T	Triglycerides	19060906	European	2008	NA	NA	1.66e-33	19840
rs1260326	C	T	Triglycerides	19060911	European	2008	NA	NA	5.17e-17	22562
rs1260326	C	T	Triglycerides	20139978	East Asian	2010	NA	NA	1.11e-11	14700
rs1260326	C	T	Triglycerides	20686565	Mixed	2010	NA	NA	1.3e-139	100184
rs1260326	C	T	Triglycerides	21943158	European	2011	NA	NA	2e-08	11683
rs1260326	C	T	Triglycerides	22629316	Mixed	2012	NA	NA	6.79e-35	44957
rs1260326	C	T	Triglycerides	23063622	European	2012	NA	NA	4.05e-88	66240
rs1260326	C	T	Triglycerides	23236364	Mixed	2012	NA	NA	1.34e-08	9813
rs1260326	C	T	Triglycerides	23505323	Hispanic	2013	NA	NA	1.1e-13	2240
rs1260326	C	T	Triglycerides by NMR lipoprotein fraction	19936222	European	2009	NA	NA	2.9e-35	17296
rs1260326	C	T	Triglycerides by NMR lipoprotein fraction in fasting sample	19936222	European	2009	NA	NA	3.48e-29	17296
rs1260326	C	T	Triglycerides change with statins	20339536	European	2010	NA	NA	5e-15	3928
rs1260326	C	T	Triglycerides females	22629316	Mixed	2012	NA	NA	1.75e-20	44957
rs1260326	C	T	Triglycerides in females	23063622	European	2012	NA	NA	3.9e-38	66240
rs1260326	C	T	Triglycerides in males	23063622	European	2012	NA	NA	1.17e-42	66240
rs1260326	C	T	Triglycerides lipoprotein fraction	19936222	European	2009	NA	NA	1e-37	17296
rs1260326	C	T	Triglycerides lipoprotein fraction in fasting sample	19936222	European	2009	NA	NA	4.45e-32	17296
rs1260326	C	T	Triglycerides ln	19802338	European	2008	NA	NA	1.3e-16	6382
rs1260326	C	T	Triglycerides ln	23063622	European	2012	NA	NA	5.08e-98	66240
rs1260326	C	T	Triglycerides males	22629316	Mixed	2012	NA	NA	1.27e-18	44957
rs1260326	C	T	Triglycerides mmoll	19060910	European	2008	NA	NA	5.18e-11	4763
rs1260326	C	T	Uric acid	19503597	European	2009	NA	NA	1.82e-09	28141
rs1260326	C	T	VLDL cholesterol large lipoprotein fraction concentration	19936222	European	2009	NA	NA	2.79e-28	17296
rs1260326	C	T	VLDL cholesterol large lipoprotein fraction concentration in fasting sample	19936222	European	2009	NA	NA	3.6e-24	17296
rs1260326	C	T	VLDL cholesterol mean size lipoprotein fraction concentration	19936222	European	2009	NA	NA	7.6e-16	17296
rs1260326	C	T	VLDL cholesterol mean size lipoprotein fraction concentration in fasting sample	19936222	European	2009	NA	NA	6.2e-14	17296
rs1260326	C	T	VLDL cholesterol medium lipoprotein fraction concentration	19936222	European	2009	NA	NA	3.67e-17	17296
rs1260326	C	T	VLDL cholesterol medium lipoprotein fraction concentration in fasting sample	19936222	European	2009	NA	NA	6.1e-15	17296
rs1260326	C	T	VLDL cholesterol total lipoprotein fraction concentration	19936222	European	2009	NA	NA	7.78e-17	17296
rs1260326	C	T	Serum urate	23263486	European	2012	-0.077	0.0055	1.31e-40	110195
rs1260326	C	T	Fasting glucose	22885924	European	2012	0.029	0.0021	2.17e-41	133010
rs1260326	C	T	Fasting glucose	20081858	European	2010	0.027	0.0037	4.25e-13	46186
rs1260326	C	T	log Fasting insulin	22885924	European	2012	0.019	0.0026	3.84e-14	108557
rs1260326	C	T	log Fasting insulin adjusted for BMI	22885924	European	2012	0.021	0.0021	2.74e-22	108557
rs1260326	C	T	Alcohol consumption	28937693	European	2017	-0.028	0.002924	1e-21	-
rs1260326	C	T	Alcohol consumption in current drinkers	28937693	European	2017	0.03	0.002977	7e-24	-
rs1260326	C	T	Blood metabolite levels	24816252	European	2014	-0.044	0.002358	1e-77	-
rs1260326	C	T	Blood metabolite levels	24816252	European	2014	-0.013	0.001731	6e-14	-
rs1260326	C	T	Blood metabolite levels	25898920	European	2015	NA	NA	6e-56	-
rs1260326	C	T	Blood metabolite ratios	24816252	European	2014	-0.041	0.001581	3e-148	-
rs1260326	C	T	C reactive protein levels	21300955	European	2011	-0.072	0.005437	5e-40	-
rs1260326	C	T	C reactive protein levels or total cholesterol levels pleiotropy	27286809	Unspecified	2016	NA	NA	3e-63	-
rs1260326	C	T	C reactive protein levels or triglyceride levels pleiotropy	27286809	Unspecified	2016	NA	NA	4e-151	-
rs1260326	C	T	Cardiovascular disease risk factors	21943158	European	2011	-0.082	0.01461	2e-08	-
rs1260326	C	T	Cholesterol total	20686565	Mixed	2010	-1.91	0.1779	7e-27	-
rs1260326	C	T	Cholesterol total	24097068	European	2013	-0.051	0.003744	3e-42	-
rs1260326	C	T	Cholesterol total	25961943	European	2015	-0.045	0.006169	3e-13	-
rs1260326	C	T	Chronic kidney disease	20383146	European	2010	-0.01	0.001316	3e-14	-
rs1260326	C	T	Crohns disease	28067908	Mixed	2017	NA	NA	6e-11	-
rs1260326	C	T	Glomerular filtration rate	27588450	Mixed	2016	0.872	0.1161	6e-14	-
rs1260326	C	T	Glomerular filtration rate creatinine	26831199	European	2016	-0.0068	0.0008949	3e-14	-
rs1260326	C	T	Glomerular filtration rate in non diabetics creatinine	26831199	European	2016	-0.0065	0.000924	2e-12	-
rs1260326	C	T	Glycemic traits pregnancy	23903356	Mixed	2013	-0.0044	0.0006111	6e-13	-
rs1260326	C	T	Glycemic traits pregnancy	23903356	Mixed	2013	-0.0116	0.001773	6e-11	-
rs1260326	C	T	Gout	25646370	East Asian	2015	NA	NA	2e-12	-
rs1260326	C	T	Gout	27899376	East Asian	2016	-0.27	0.04141	7e-11	-
rs1260326	C	T	Granulocyte count	27863252	European	2016	0.03151	0.003657	7e-18	-
rs1260326	C	T	Hematocrit	27863252	European	2016	0.02209	0.003595	8e-10	-
rs1260326	C	T	Hematological and biochemical traits	20139978	East Asian	2010	0.085	0.01445	4e-09	-
rs1260326	C	T	High light scatter reticulocyte percentage of red cells	27863252	European	2016	0.03532	0.003653	4e-22	-
rs1260326	C	T	Hypertriglyceridemia	20657596	European	2010	-0.5596	0.09664	7e-09	-
rs1260326	C	T	Hypertriglyceridemia	23505323	Hispanic	2013	NA	NA	2e-13	-
rs1260326	C	T	Inflammatory bowel disease	26192919	European	2015	-0.07711	0.009964	1e-14	-
rs1260326	C	T	Lipid metabolism phenotypes	19936222	European	2009	NA	NA	3e-29	-
rs1260326	C	T	Lipid metabolism phenotypes	19936222	European	2009	NA	NA	4e-24	-
rs1260326	C	T	Lipid metabolism phenotypes	19936222	European	2009	NA	NA	3e-28	-
rs1260326	C	T	Lipid metabolism phenotypes	19936222	European	2009	NA	NA	4e-32	-
rs1260326	C	T	Lipid metabolism phenotypes	19936222	European	2009	NA	NA	3e-35	-
rs1260326	C	T	Lipid metabolism phenotypes	19936222	European	2009	NA	NA	1e-37	-
rs1260326	C	T	Liver enzyme levels gamma glutamyl transferase	22001757	Mixed	2011	-3.2	0.441	4e-13	-
rs1260326	C	T	Lymphocyte counts	27863252	European	2016	0.02574	0.00366	2e-12	-
rs1260326	C	T	Metabolic traits	19060910	European	2008	-0.09	0.01439	4e-10	-
rs1260326	C	T	Metabolite levels	22286219	European	2012	NA	NA	3e-18	-
rs1260326	C	T	Metabolite levels	22916037	European	2012	NA	NA	1e-12	-
rs1260326	C	T	Metabolite levels small molecules and protein measures	27005778	European	2016	0.1	0.009506	7e-26	-
rs1260326	C	T	Myeloid white cell count	27863252	European	2016	0.02869	0.003666	5e-15	-
rs1260326	C	T	Neutrophil count	27863252	European	2016	0.03308	0.00364	1e-19	-
rs1260326	C	T	Non albumin protein levels	22558069	East Asian	2012	0.08	0.01349	3e-09	-
rs1260326	C	T	Nonalcoholic fatty liver disease	29385134	East Asian	2018	-0.3221	0.05272	1e-09	-
rs1260326	C	T	Plasma lactate levels	26433129	Mixed	2015	-0.08	0.005266	4e-52	-
rs1260326	C	T	Plasma lactate levels	26433129	Mixed	2015	-0.08	0.00553	2e-47	-
rs1260326	C	T	Platelet count	27863252	European	2016	0.0386	0.003705	2e-25	-
rs1260326	C	T	Platelet counts	22139419	European	2011	-2.334	0.381	9e-10	-
rs1260326	C	T	Plateletcrit	27863252	European	2016	0.0356	0.003718	1e-21	-
rs1260326	C	T	Red cell distribution width	27863252	European	2016	0.02457	0.003601	9e-12	-
rs1260326	C	T	Renal overload gout	27899376	East Asian	2016	-0.3001	0.05132	5e-09	-
rs1260326	C	T	Resting heart rate	27798624	Mixed	2016	0.2746	0.03374	4e-16	-
rs1260326	C	T	Serum albumin level	23022100	Mixed	2012	-0.0124	0.001632	3e-14	-
rs1260326	C	T	Serum albumin level	23022100	Mixed	2012	-0.027	0.004811	2e-08	-
rs1260326	C	T	Serum albumin level	23022100	Mixed	2012	-0.0138	0.001544	4e-19	-
rs1260326	C	T	Serum alpha1 antitrypsin levels	26174136	East Asian	2015	2.05	0.2508	3e-16	-
rs1260326	C	T	Sum basophil neutrophil counts	27863252	European	2016	0.03252	0.003649	5e-19	-
rs1260326	C	T	Sum neutrophil eosinophil counts	27863252	European	2016	0.03203	0.003657	2e-18	-
rs1260326	C	T	Triglyceride levels	28334899	East Asian	2017	-0.115	0.003384	4e-253	-
rs1260326	C	T	Triglycerides	19060906	European	2008	-0.12	0.01029	2e-31	-
rs1260326	C	T	Triglycerides	20139978	East Asian	2010	0.101	0.01484	1e-11	-
rs1260326	C	T	Triglycerides	20686565	Mixed	2010	-8.76	0.357	6e-133	-
rs1260326	C	T	Triglycerides	24097068	European	2013	-0.115	0.00348	2e-239	-
rs1260326	C	T	Triglycerides	25961943	European	2015	-0.123	0.006184	5e-88	-
rs1260326	C	T	Two hour glucose challenge	20081857	European	2010	-0.07	0.01111	3e-10	-
rs1260326	C	T	Urate levels	23263486	European	2012	-0.074	0.005274	1e-44	-
rs1260326	C	T	Waist circumference and related phenotypes	18454146	Mixed	2008	NA	NA	4e-08	-
rs1260326	C	T	White blood cell count	27863252	European	2016	0.03411	0.003649	9e-21	-
rs1260326	C	T	Alcohol intake frequency	UKBB	European	2017	-0.048	0.003633	7.6e-40	336965
rs1260326	C	T	Alcohol intake versus 10 years previously	UKBB	European	2017	-0.01242	0.001887	4.75e-11	313248
rs1260326	C	T	Arm fat-free mass left	UKBB	European	2017	0.01965	0.001579	1.49e-35	331159
rs1260326	C	T	Arm fat-free mass right	UKBB	European	2017	0.02004	0.001547	2.28e-38	331221
rs1260326	C	T	Arm predicted mass left	UKBB	European	2017	0.01948	0.001573	3.23e-35	331146
rs1260326	C	T	Arm predicted mass right	UKBB	European	2017	0.01989	0.001542	4.46e-38	331216
rs1260326	C	T	Basal metabolic rate	UKBB	European	2017	0.02018	0.001646	1.61e-34	331307
rs1260326	C	T	Comparative height size at age 10	UKBB	European	2017	0.01465	0.001696	5.72e-18	332021
rs1260326	C	T	Daytime dozing or sleeping	UKBB	European	2017	-0.007797	0.001228	2.19e-10	336082
rs1260326	C	T	Diabetes diagnosed by doctor	UKBB	European	2017	0.003817	0.0005326	7.62e-13	336473
rs1260326	C	T	Height	UKBB	European	2017	0.01674	0.001765	2.48e-21	336474
rs1260326	C	T	Impedance of arm left	UKBB	European	2017	-0.01918	0.001754	7.79e-28	331292
rs1260326	C	T	Impedance of arm right	UKBB	European	2017	-0.01881	0.001746	4.81e-27	331279
rs1260326	C	T	Impedance of leg left	UKBB	European	2017	-0.0211	0.002264	1.19e-20	331296
rs1260326	C	T	Impedance of leg right	UKBB	European	2017	-0.02049	0.002247	7.69e-20	331301
rs1260326	C	T	Impedance of whole body	UKBB	European	2017	-0.02163	0.001893	3.21e-30	331284
rs1260326	C	T	Leg fat-free mass left	UKBB	European	2017	0.01842	0.001635	2.01e-29	331258
rs1260326	C	T	Leg fat-free mass right	UKBB	European	2017	0.01843	0.001634	1.73e-29	331285
rs1260326	C	T	Leg predicted mass left	UKBB	European	2017	0.01824	0.001624	2.83e-29	331253
rs1260326	C	T	Leg predicted mass right	UKBB	European	2017	0.01839	0.001624	1.03e-29	331285
rs1260326	C	T	Medication for cholesterol, blood pressure or diabetes: cholesterol lowering medication	UKBB	European	2017	-0.01216	0.001551	4.58e-15	154702
rs1260326	C	T	Number of self-reported non-cancer illnesses	UKBB	European	2017	-0.01122	0.002052	4.53e-08	337159
rs1260326	C	T	Pulse rate	UKBB	European	2017	-0.02788	0.002559	1.23e-27	317756
rs1260326	C	T	Pulse rate	UKBB	European	2017	-0.02641	0.004339	1.15e-09	110153
rs1260326	C	T	Relative age of first facial hair	UKBB	European	2017	-0.008943	0.00162	3.41e-08	151113
rs1260326	C	T	Self-reported diabetes	UKBB	European	2017	0.003066	0.0004829	2.16e-10	337159
rs1260326	C	T	Self-reported gout	UKBB	European	2017	-0.00323	0.0002936	3.83e-28	337159
rs1260326	C	T	Self-reported high cholesterol	UKBB	European	2017	-0.01023	0.000814	3.17e-36	337159
rs1260326	C	T	Sitting height	UKBB	European	2017	0.01941	0.00192	5.04e-24	336172
rs1260326	C	T	Sodium in urine	UKBB	European	2017	-0.01953	0.002418	6.68e-16	326831
rs1260326	C	T	Treatment with allopurinol	UKBB	European	2017	-0.002605	0.0002624	3.24e-23	337159
rs1260326	C	T	Treatment with atorvastatin	UKBB	European	2017	-0.00323	0.0004254	3.15e-14	337159
rs1260326	C	T	Treatment with cholesterol lowering medication	UKBB	European	2017	-0.008473	0.001132	7.06e-14	180203
rs1260326	C	T	Treatment with simvastatin	UKBB	European	2017	-0.004792	0.0007876	1.17e-09	337159
rs1260326	C	T	Trunk fat-free mass	UKBB	European	2017	0.02196	0.001564	9.39e-45	331030
rs1260326	C	T	Trunk predicted mass	UKBB	European	2017	0.02192	0.001559	6.87e-45	330995
rs1260326	C	T	Weight	UKBB	European	2017	0.01778	0.00217	2.53e-16	336227
rs1260326	C	T	Whole body fat-free mass	UKBB	European	2017	0.02108	0.00157	4.4e-41	331291
rs1260326	C	T	Whole body water mass	UKBB	European	2017	0.02132	0.001572	7.14e-42	331315
rs1260326	C	T	Age at menopause	26414677	European	2015	-0.13	0.02	1e-09	69360
rs1260326	C	T	Triglycerides	28334899	East Asian	2017	-0.1079	0.0111	9.59e-22	17329
rs1260326	C	T	Blood proteins	22558069	East Asian	2012	NA	NA	3e-09	-
rs1260326	C	T	C reactive protein	21300955	European	2011	NA	NA	5e-40	-
rs1260326	C	T	Cholesterol	20686565	Mixed	2010	NA	NA	7e-27	-
rs1260326	C	T	Gamma glutamyltransferase	22001757	Mixed	2011	NA	NA	4e-13	-
rs1260326	C	T	Glucose tolerance test	20081857	European	2010	NA	NA	3e-10	-
rs1260326	C	T	Hypertriglyceridemia	20657596	European	2010	NA	NA	7e-09	-
rs1260326	C	T	Kidney diseases	20383146	European	2010	NA	NA	3e-14	-
rs1260326	C	T	Metabolism	22286219	European	2012	NA	NA	3e-18	-
rs1260326	C	T	Triglycerides	18454146	Mixed	2008	NA	NA	4e-08	-
rs1260326	C	T	Triglycerides	19060906	European	2008	NA	NA	2e-31	-
rs1260326	C	T	Triglycerides	19060910	European	2008	NA	NA	3.56e-10	-
rs1260326	C	T	Triglycerides	19060910	European	2008	NA	NA	4e-10	-
rs1260326	C	T	Triglycerides	20686565	Mixed	2010	NA	NA	6e-133	-
rs1260326	C	T	Triglycerides	21943158	European	2011	NA	NA	2e-08	-
rs117643180	A	C	Systolic blood pressure	UKBB	European	2017	-0.04614	0.007766	2.83e-09	317754
rs11708067	A	G	Type II diabetes	26551672	European	2015	0.116	0.01567	1.1e-13	84780
rs11708067	A	G	Type II diabetes adjusted for BMI	28566273	European	2017	0.12	0.018	2.2e-11	159208
rs11708067	A	G	Type II diabetes	28566273	European	2017	0.11	0.015	8.8e-13	159208
rs11708067	A	G	Type II diabetes	24509480	Mixed	2014	0.09531	0.01617	1.4e-08	110452
rs11708067	A	G	Birthweight	23202124	European	2013	-0.059	0.01	6.2e-09	26836
rs11708067	A	G	Body mass index	29273807	European	2018	-0.016	0.0027	8.9e-09	449889
rs11708067	A	G	Body mass index	29273807	Mixed	2018	-0.014	0.0025	2e-08	526508
rs11708067	A	G	2 hour glucose tolerance test	22885924	European	2012	NA	NA	5.92e-13	133010
rs11708067	A	G	Birth weight	23202124	European	2013	NA	NA	6.2e-09	26836
rs11708067	A	G	Birth weight and fasting glucose	23202124	European	2013	NA	NA	1.7e-14	26836
rs11708067	A	G	Birth weight and logHOMA B	23202124	European	2013	NA	NA	3.6e-08	26836
rs11708067	A	G	Birth weight and type 2 diabetes	23202124	European	2013	NA	NA	6.18e-09	26836
rs11708067	A	G	Fasting blood glucose	20081858	European	2010	NA	NA	7.1e-22	46186
rs11708067	A	G	Fasting blood glucose	22581228	European	2012	NA	NA	6.79e-09	58074
rs11708067	A	G	Fasting blood glucose	22885924	European	2012	NA	NA	1.3e-18	133010
rs11708067	A	G	HOMA B	20081858	European	2010	NA	NA	2.5e-12	46186
rs11708067	A	G	Type 2 diabetes	20081858	European	2010	NA	NA	9.9e-21	46186
rs11708067	A	G	Type 2 diabetes	22885922	Mixed	2012	NA	NA	1.3e-18	69033
rs11708067	A	G	Type 2 diabetes females	22885922	Mixed	2012	NA	NA	1.7e-10	69033
rs11708067	A	G	2 hour fasting glucose	22885924	European	2012	0.091	0.014	3.23e-11	42854
rs11708067	A	G	Fasting glucose	22885924	European	2012	0.023	0.0026	1.3e-18	133010
rs11708067	A	G	Fasting glucose	20081858	European	2010	0.027	0.0047	8.72e-09	46186
rs11708067	A	G	HbA1c	28898252	European	2017	0.013	0.0019	1.42e-12	123665
rs11708067	A	G	Fasting glucose related traits	20081858	European	2010	NA	NA	7e-22	-
rs11708067	A	G	Fasting glucose related traits	20081858	European	2010	NA	NA	3e-12	-
rs11708067	A	G	Fasting glucose related traits interaction with BMI	22581228	European	2012	NA	NA	3e-10	-
rs11708067	A	G	Glycated hemoglobin levels	28898252	African	2017	0.0132	0.001851	1e-12	-
rs11708067	A	G	Type 2 diabetes	22885922	Mixed	2012	0.1222	0.01921	2e-10	-
rs11708067	A	G	Type 2 diabetes	28869590	Mixed	2017	-0.095	0.01037	5e-20	-
rs11708067	A	G	Type 2 diabetes	28869590	Mixed	2017	-0.1044	0.01229	2e-17	-
rs11708067	A	G	Birth weight	UKBB	European	2017	-0.03726	0.00367	3.27e-24	193063
rs11708067	A	G	Diabetes diagnosed by doctor	UKBB	European	2017	0.003695	0.0006047	9.91e-10	336473
rs11708067	A	G	Forced expiratory volume in 1-second, best measure	UKBB	European	2017	0.0146	0.002654	3.77e-08	255492
rs11708067	A	G	Height	UKBB	European	2017	0.01435	0.002004	8.03e-13	336474
rs11708067	A	G	Illnesses of mother: diabetes	UKBB	European	2017	0.005431	0.0008452	1.32e-10	309953
rs11708067	A	G	Sitting height	UKBB	European	2017	0.01694	0.00218	7.83e-15	336172
rs11708067	A	G	Glucose tolerance test	20081858	European	2010	NA	NA	7e-22	-
rs11708067	A	G	Glucose transporter type 2	20081858	European	2010	NA	NA	3e-12	-
FINS→sleep disturbance
rs9884482	C	T	Lymphocyte percentage of white cells	27863252	European	2016	0.02706	0.003679	1.92e-13	173480
rs9884482	C	T	Neutrophil percentage of white cells	27863252	European	2016	-0.02442	0.003686	3.47e-11	173480
rs9884482	C	T	Height	25282103	European	2014	0.022	0.0031	1.6e-12	251963
rs9884482	C	T	Height	28146470	European	2017	0.025	0.0026	3.4e-23	381625
rs9884482	C	T	Height	28146470	Mixed	2017	0.024	0.0024	1e-23	458927
rs9884482	C	T	Fasting insulin	22885924	European	2012	NA	NA	1.4e-11	133010
rs9884482	C	T	log Fasting insulin	22885924	European	2012	0.016	0.0024	1.4e-11	108557
rs9884482	C	T	log Fasting insulin adjusted for BMI	22885924	European	2012	0.014	0.0021	5.91e-11	108557
rs9884482	C	T	Arm fat-free mass left	UKBB	European	2017	0.01186	0.001598	1.19e-13	331159
rs9884482	C	T	Arm fat-free mass right	UKBB	European	2017	0.01138	0.001567	3.8e-13	331221
rs9884482	C	T	Arm predicted mass left	UKBB	European	2017	0.01182	0.001592	1.14e-13	331146
rs9884482	C	T	Arm predicted mass right	UKBB	European	2017	0.01095	0.001561	2.33e-12	331216
rs9884482	C	T	Basal metabolic rate	UKBB	European	2017	0.01296	0.001667	7.58e-15	331307
rs9884482	C	T	Birth weight of first child	UKBB	European	2017	0.02779	0.004595	1.48e-09	145558
rs9884482	C	T	Forced expiratory volume in 1-second	UKBB	European	2017	0.01555	0.002152	5.11e-13	307638
rs9884482	C	T	Forced expiratory volume in 1-second, best measure	UKBB	European	2017	0.01645	0.002365	3.56e-12	255492
rs9884482	C	T	Forced vital capacity	UKBB	European	2017	0.01279	0.002041	3.68e-10	307638
rs9884482	C	T	Forced vital capacity, best measure	UKBB	European	2017	0.01281	0.00224	1.07e-08	255492
rs9884482	C	T	Height	UKBB	European	2017	0.02305	0.001786	4.34e-38	336474
rs9884482	C	T	Leg fat-free mass left	UKBB	European	2017	0.01144	0.001655	4.87e-12	331258
rs9884482	C	T	Leg fat-free mass right	UKBB	European	2017	0.01031	0.001655	4.59e-10	331285
rs9884482	C	T	Leg predicted mass left	UKBB	European	2017	0.01123	0.001644	8.33e-12	331253
rs9884482	C	T	Leg predicted mass right	UKBB	European	2017	0.01032	0.001644	3.39e-10	331285
rs9884482	C	T	Sitting height	UKBB	European	2017	0.02218	0.001943	3.62e-30	336172
rs9884482	C	T	Trunk fat-free mass	UKBB	European	2017	0.01428	0.001583	1.92e-19	331030
rs9884482	C	T	Trunk predicted mass	UKBB	European	2017	0.01426	0.001578	1.69e-19	330995
rs9884482	C	T	Weight	UKBB	European	2017	0.01265	0.002197	8.45e-09	336227
rs9884482	C	T	Whole body fat-free mass	UKBB	European	2017	0.01301	0.00159	2.72e-16	331291
rs9884482	C	T	Whole body water mass	UKBB	European	2017	0.01299	0.001592	3.41e-16	331315
rs972283	A	G	High density lipoprotein	24097068	European	2013	0.0287	0.0034	4.6e-16	187114
rs972283	A	G	High density lipoprotein	20686565	Mixed	2010	0.0377	0.005	5.77e-15	99900
rs972283	A	G	HDL cholesterol	20686565	Mixed	2010	NA	NA	5.77e-15	100184
rs972283	A	G	KLF14 Trancript NM138693 expression in Adipose tissue	20581827	European	2010	NA	NA	8.1e-11	47117
rs972283	A	G	Type 2 diabetes	20581827	European	2010	NA	NA	2.2e-10	47117
rs972283	A	G	Type 2 diabetes	23300278	South Asian	2013	NA	NA	2e-10	1616
rs972283	A	G	Type 2 diabetes	20581827	European	2010	-0.06766	0.01064	2e-10	-
rs972283	A	G	Arm fat percentage left	UKBB	European	2017	0.01218	0.001838	3.46e-11	331198
rs972283	A	G	Arm fat percentage right	UKBB	European	2017	0.01177	0.001847	1.83e-10	331249
rs972283	A	G	Body fat percentage	UKBB	European	2017	0.0144	0.001862	1.04e-14	331117
rs972283	A	G	Hip circumference	UKBB	European	2017	0.02038	0.002405	2.31e-17	336601
rs972283	A	G	Impedance of arm left	UKBB	European	2017	0.01001	0.001715	5.4e-09	331292
rs972283	A	G	Impedance of arm right	UKBB	European	2017	0.009962	0.001708	5.45e-09	331279
rs972283	A	G	Leg fat percentage left	UKBB	European	2017	0.009575	0.001519	2.89e-10	331278
rs972283	A	G	Leg fat percentage right	UKBB	European	2017	0.01007	0.001538	5.94e-11	331296
rs972283	A	G	Self-reported hypertension	UKBB	European	2017	-0.006702	0.001065	3.15e-10	337159
rs972283	A	G	Treatment with blood pressure medication	UKBB	European	2017	-0.008826	0.001265	3.06e-12	180203
rs972283	A	G	Treatment with cholesterol lowering medication	UKBB	European	2017	-0.006911	0.001106	4.09e-10	180203
rs972283	A	G	Trunk fat mass	UKBB	European	2017	0.01585	0.002445	9.06e-11	331093
rs972283	A	G	Trunk fat percentage	UKBB	European	2017	0.01756	0.002232	3.61e-15	331113
rs972283	A	G	Vascular or heart problems diagnosed by doctor: high blood pressure	UKBB	European	2017	-0.006811	0.00108	2.87e-10	336683
rs972283	A	G	Vascular or heart problems diagnosed by doctor: none of the above	UKBB	European	2017	0.006979	0.001109	3.14e-10	336683
rs972283	A	G	Whole body fat mass	UKBB	European	2017	0.0136	0.00237	9.6e-09	330762
rs972283	A	G	Diabetes mellitus type 2	20581827	European	2010	NA	NA	2e-10	-
rs860598	G	A	Fasting insulin	22885924	European	2012	NA	NA	1.46e-08	133010
rs860598	G	A	log Fasting insulin	22885924	European	2012	-0.018	0.0032	1.64e-08	108557
rs860598	G	A	log Fasting insulin adjusted for BMI	22885924	European	2012	-0.015	0.0027	1.46e-08	108557
rs7903146	C	T	Body mass index males	28892062	East Asian	2017	0.07434	0.01161	1.53e-10	90992
rs7903146	C	T	Body mass index	28892062	East Asian	2017	0.05685	0.008601	3.85e-11	173430
rs7903146	C	T	Type II diabetes adjusted for BMI	28566273	European	2017	-0.33	0.016	3.2e-94	159208
rs7903146	C	T	Type II diabetes	22885922	European	2012	-0.3365	0.01998	5.5e-65	63390
rs7903146	C	T	Type II diabetes	28566273	European	2017	-0.29	0.013	9.3e-108	159208
rs7903146	C	T	Type II diabetes	24509480	Mixed	2014	-0.2852	0.01535	7.8e-75	110452
rs7903146	C	T	Maternal effects on offspring birthweight	29309628	European	2018	-0.0335	0.0059	1.2e-08	68253
rs7903146	C	T	Body mass index in males greater than 50 years of age	26426971	European	2015	0.037	0.0055	1.5e-11	91689
rs7903146	C	T	Body mass index in males	25673413	Mixed	2015	0.0294	0.0045	3.89e-11	152877
rs7903146	C	T	Body mass index in male non-smokers	28443625	Mixed	2017	0.0341	0.0059	6.75e-09	78079
rs7903146	C	T	Body mass index in non-smokers	28443625	Mixed	2017	0.0264	0.0043	6.54e-10	168264
rs7903146	C	T	Body mass index adjusted for physical activity	28448500	Mixed	2017	0.0243	0.0039	5.09e-10	196840
rs7903146	C	T	Body mass index	25673413	European	2015	0.0234	0.0034	1.11e-11	322130
rs7903146	C	T	Body mass index	29273807	European	2018	0.029	0.0025	1.9e-31	449889
rs7903146	C	T	Body mass index	25673413	Mixed	2015	0.0235	0.0033	1.1e-12	339198
rs7903146	C	T	Body mass index	29273807	Mixed	2018	0.031	0.0023	2.2e-42	526508
rs7903146	C	T	Hip circumference in males	25673412	Mixed	2015	0.031	0.0055	1e-08	98128
rs7903146	C	T	Hip circumference	25673412	European	2015	0.026	0.0039	2.1e-11	210777
rs7903146	C	T	Hip circumference	25673412	Mixed	2015	0.027	0.0038	4.8e-12	225165
rs7903146	C	T	Waist circumference in males	25673412	Mixed	2015	0.03	0.0052	4.6e-09	109987
rs7903146	C	T	Waist circumference	25673412	European	2015	0.022	0.0037	3.9e-09	232078
rs7903146	C	T	Waist circumference	25673412	Mixed	2015	0.022	0.0036	1.7e-09	244418
rs7903146	C	T	2 hour glucose	20081857	European	2010	NA	NA	2.57e-08	15234
rs7903146	C	T	2 hour glucose	20081858	European	2010	NA	NA	2.6e-08	46186
rs7903146	C	T	2 hour glucose	20581827	European	2010	NA	NA	2.57e-08	47117
rs7903146	C	T	2 hour glucose tolerance test	22885924	European	2012	NA	NA	2.49e-14	133010
rs7903146	C	T	Fasting blood glucose	20081858	European	2010	NA	NA	2.8e-08	46186
rs7903146	C	T	Fasting blood glucose	20581827	European	2010	NA	NA	2.8e-08	47117
rs7903146	C	T	Fasting blood glucose	22581228	European	2012	NA	NA	9.55e-13	58074
rs7903146	C	T	Fasting blood glucose	22885922	Mixed	2012	NA	NA	2.7e-20	69033
rs7903146	C	T	Fasting blood glucose	22885924	European	2012	NA	NA	1.32e-25	133010
rs7903146	C	T	Fasting blood glucose in non diabetics	21873549	European	2011	NA	NA	2.8e-08	10701
rs7903146	C	T	Fasting insulin	22885922	Mixed	2012	NA	NA	6.1e-11	69033
rs7903146	C	T	Fasting insulin	22885924	European	2012	NA	NA	6.1e-11	133010
rs7903146	C	T	Fasting proinsulin levels in non diabetics	21873549	European	2011	NA	NA	2.29e-20	10701
rs7903146	C	T	Nonobese type 2 diabetes	19056611	European	2008	NA	NA	4.4e-12	4862
rs7903146	C	T	Obesity in type 2 diabetes body mass index	19056611	European	2008	NA	NA	1.4e-08	4862
rs7903146	C	T	Type 2 diabetes	17293876	European	2007	NA	NA	1.53e-34	1275
rs7903146	C	T	Type 2 diabetes	17463246	European	2007	NA	NA	1e-48	5217
rs7903146	C	T	Type 2 diabetes	17463248	European	2007	NA	NA	1e-48	2335
rs7903146	C	T	Type 2 diabetes	18372903	European	2008	NA	NA	3e-23	10128
rs7903146	C	T	Type 2 diabetes	19056611	European	2008	NA	NA	4.2e-15	4862
rs7903146	C	T	Type 2 diabetes	19184112	European	2009	NA	NA	3.2e-17	1634
rs7903146	C	T	Type 2 diabetes	19401414	East Asian	2009	NA	NA	1e-48	1022
rs7903146	C	T	Type 2 diabetes	19734900	European	2009	NA	NA	1.21e-30	1376
rs7903146	C	T	Type 2 diabetes	20081858	European	2010	NA	NA	2.2e-51	46186
rs7903146	C	T	Type 2 diabetes	20581827	European	2010	NA	NA	2.21e-51	47117
rs7903146	C	T	Type 2 diabetes	20818381	Mixed	2010	NA	NA	1.57e-08	7541
rs7903146	C	T	Type 2 diabetes	21347282	African	2011	NA	NA	2e-34	8090
rs7903146	C	T	Type 2 diabetes	21873549	European	2011	NA	NA	2.2e-51	10701
rs7903146	C	T	Type 2 diabetes	21874001	South Asian	2011	NA	NA	5.1e-68	20019
rs7903146	C	T	Type 2 diabetes	22101970	Mixed	2011	NA	NA	2.05e-15	6488
rs7903146	C	T	Type 2 diabetes	22325160	Mixed	2012	NA	NA	5.28e-125	71562
rs7903146	C	T	Type 2 diabetes	22885922	Mixed	2012	NA	NA	1.2e-139	69033
rs7903146	C	T	Type 2 diabetes	23209189	Mixed	2012	NA	NA	1.2e-35	2128
rs7903146	C	T	Type 2 diabetes	23300278	South Asian	2013	NA	NA	8.53e-75	1616
rs7903146	C	T	Type 2 diabetes end stage renal disease	22238593	African	2012	NA	NA	2.46e-08	1994
rs7903146	C	T	Type 2 diabetes females	22885922	Mixed	2012	NA	NA	4e-73	69033
rs7903146	C	T	Type 2 diabetes in lean individuals BMI25 Kgm2	22693455	European	2012	NA	NA	2e-40	60647
rs7903146	C	T	Type 2 diabetes in obese individuals BMI30 Kgm2	22693455	European	2012	NA	NA	4.4e-21	60647
rs7903146	C	T	Type 2 diabetes males	21874001	South Asian	2011	NA	NA	1.2e-20	20019
rs7903146	C	T	Type 2 diabetes males	22885922	Mixed	2012	NA	NA	5.6e-92	69033
rs7903146	C	T	Type 2 diabetes with obesity	20581827	European	2010	NA	NA	4.34e-10	47117
rs7903146	C	T	Type 2 diabetes without obesity	17460697	European	2007	NA	NA	2.4e-11	6674
rs7903146	C	T	Type 2 diabetes without obesity	20581827	European	2010	NA	NA	9.72e-45	47117
rs7903146	C	T	2 hour fasting glucose	22885924	European	2012	-0.088	0.013	5.62e-12	42854
rs7903146	C	T	2 hour fasting glucose	20081857	European	2010	-0.12	0.021	2.57e-08	15234
rs7903146	C	T	Fasting glucose	22885924	European	2012	-0.022	0.0024	2.71e-20	133010
rs7903146	C	T	Fasting glucose	20081858	European	2010	-0.023	0.0041	2.8e-08	46186
rs7903146	C	T	log Fasting insulin	22885924	European	2012	0.018	0.0028	6.13e-11	108557
rs7903146	C	T	log Proinsulin	21873549	European	2011	-0.067	0.0077	3.48e-18	10701
rs7903146	C	T	BMI in non smokers	28443625	European	2017	-0.0264	0.004281	7e-10	-
rs7903146	C	T	BMI in non smokers	28443625	European	2017	-0.0341	0.005889	7e-09	-
rs7903146	C	T	Body mass index	25673413	Mixed	2015	0.023	0.003379	1e-11	-
rs7903146	C	T	Body mass index	25673413	Mixed	2015	0.024	0.003366	1e-12	-
rs7903146	C	T	Body mass index	25673413	Mixed	2015	0.029	0.004391	4e-11	-
rs7903146	C	T	Body mass index	28448500	European	2017	0.0315	0.005778	5e-08	-
rs7903146	C	T	Body mass index	28448500	European	2017	0.0243	0.003907	5e-10	-
rs7903146	C	T	Body mass index	28892062	East Asian	2017	-0.028	0.003169	1e-18	-
rs7903146	C	T	Body mass index	28892062	East Asian	2017	-0.056	0.008209	9e-12	-
rs7903146	C	T	Body mass index joint analysis main effects and physical activity interaction	28448500	European	2017	NA	NA	2e-09	-
rs7903146	C	T	Body mass index joint analysis main effects and smoking interaction	28443625	European	2017	NA	NA	4e-08	-
rs7903146	C	T	Body mass index joint analysis main effects and smoking interaction	28443625	European	2017	NA	NA	6e-09	-
rs7903146	C	T	Clinical laboratory measurements	27897004	European	2016	NA	NA	6e-24	-
rs7903146	C	T	Fasting glucose related traits interaction with BMI	22581228	European	2012	NA	NA	2e-14	-
rs7903146	C	T	Proinsulin levels	21873549	European	2011	NA	NA	2e-20	-
rs7903146	C	T	Type 2 diabetes	17293876	European	2007	-0.5008	0.04093	2e-34	-
rs7903146	C	T	Type 2 diabetes	17460697	European	2007	NA	NA	2e-10	-
rs7903146	C	T	Type 2 diabetes	17463246	European	2007	-0.3221	0.02762	2e-31	-
rs7903146	C	T	Type 2 diabetes	17463248	European	2007	-0.2927	0.05107	1e-08	-
rs7903146	C	T	Type 2 diabetes	17668382	European	2007	-0.5365	0.09842	5e-08	-
rs7903146	C	T	Type 2 diabetes	18372903	European	2008	-0.3148	0.03169	3e-23	-
rs7903146	C	T	Type 2 diabetes	19056611	European	2008	NA	NA	6e-16	-
rs7903146	C	T	Type 2 diabetes	19056611	European	2008	NA	NA	9e-30	-
rs7903146	C	T	Type 2 diabetes	19401414	East Asian	2009	-0.4318	0.06314	8e-12	-
rs7903146	C	T	Type 2 diabetes	20581827	European	2010	-0.3365	0.0223	2e-51	-
rs7903146	C	T	Type 2 diabetes	22101970	Mixed	2011	-0.3784	0.04765	2e-15	-
rs7903146	C	T	Type 2 diabetes	22693455	European	2012	-0.2311	0.0245	4e-21	-
rs7903146	C	T	Type 2 diabetes	22693455	European	2012	-0.4574	0.03436	2e-40	-
rs7903146	C	T	Type 2 diabetes	22885922	Mixed	2012	-0.3293	0.01821	4e-73	-
rs7903146	C	T	Type 2 diabetes	22885922	Mixed	2012	-0.3293	0.01619	6e-92	-
rs7903146	C	T	Type 2 diabetes	22885922	Mixed	2012	-0.3293	0.01309	1e-139	-
rs7903146	C	T	Type 2 diabetes	23209189	Mixed	2012	-0.4121	0.03303	1e-35	-
rs7903146	C	T	Type 2 diabetes	23300278	South Asian	2013	-0.174	0.009508	9e-75	-
rs7903146	C	T	Type 2 diabetes	23300278	South Asian	2013	-0.3646	0.04066	3e-19	-
rs7903146	C	T	Type 2 diabetes	23300278	South Asian	2013	-0.2624	0.02725	6e-22	-
rs7903146	C	T	Type 2 diabetes	23300278	South Asian	2013	-0.1398	0.01078	2e-38	-
rs7903146	C	T	Type 2 diabetes	23300278	South Asian	2013	-0.1398	0.01128	3e-35	-
rs7903146	C	T	Type 2 diabetes	23945395	East Asian	2013	NA	NA	2e-15	-
rs7903146	C	T	Type 2 diabetes	24390345	Mixed	2013	-0.3148	0.04068	1e-14	-
rs7903146	C	T	Type 2 diabetes	24509480	Mixed	2014	-0.3365	0.01838	8e-75	-
rs7903146	C	T	Type 2 diabetes	25102180	Mixed	2014	-0.3075	0.01494	4e-94	-
rs7903146	C	T	Type 2 diabetes	25102180	Mixed	2014	-0.2852	0.02049	5e-44	-
rs7903146	C	T	Type 2 diabetes	28254843	Hispanic	2017	-0.3075	0.04518	1e-11	-
rs7903146	C	T	Type 2 diabetes	28869590	Mixed	2017	-0.1981	0.01994	3e-23	-
rs7903146	C	T	Type 2 diabetes	28869590	Mixed	2017	-0.301	0.009513	1e-219	-
rs7903146	C	T	Type 2 diabetes	28869590	Mixed	2017	-0.3286	0.01135	2e-184	-
rs7903146	C	T	Type 2 diabetes and other traits	19734900	European	2009	NA	NA	1e-30	-
rs7903146	C	T	Body mass index	UKBB	European	2017	0.01569	0.002643	2.93e-09	336107
rs7903146	C	T	Diabetes diagnosed by doctor	UKBB	European	2017	-0.01494	0.0005723	3.72e-150	336473
rs7903146	C	T	Eye problems or disorders: diabetes related eye disease	UKBB	European	2017	-0.005739	0.0006431	4.56e-19	108817
rs7903146	C	T	Hip circumference	UKBB	European	2017	0.02146	0.002646	5.1e-16	336601
rs7903146	C	T	Illnesses of father: diabetes	UKBB	European	2017	-0.01386	0.0008321	2.81e-62	293407
rs7903146	C	T	Illnesses of mother: diabetes	UKBB	European	2017	-0.01402	0.0008002	9.66e-69	309953
rs7903146	C	T	Illnesses of siblings: diabetes	UKBB	European	2017	-0.01	0.0008244	7.14e-34	261075
rs7903146	C	T	Leg fat mass left	UKBB	European	2017	0.01407	0.002111	2.66e-11	331275
rs7903146	C	T	Leg fat mass right	UKBB	European	2017	0.01401	0.002136	5.34e-11	331293
rs7903146	C	T	Leg fat percentage left	UKBB	European	2017	0.0106	0.00167	2.24e-10	331278
rs7903146	C	T	Leg fat percentage right	UKBB	European	2017	0.01046	0.001692	6.37e-10	331296
rs7903146	C	T	Long-standing illness, disability or infirmity	UKBB	European	2017	-0.007096	0.001267	2.16e-08	329663
rs7903146	C	T	Medication for cholesterol, blood pressure or diabetes: cholesterol lowering medication	UKBB	European	2017	-0.01331	0.001667	1.42e-15	154702
rs7903146	C	T	Medication for cholesterol, blood pressure or diabetes: insulin	UKBB	European	2017	-0.003812	0.0004591	1.03e-16	154702
rs7903146	C	T	Medication for cholesterol, blood pressure or diabetes: none of the above	UKBB	European	2017	0.01038	0.001865	2.59e-08	154702
rs7903146	C	T	Self-reported diabetes	UKBB	European	2017	-0.01232	0.000519	2.24e-124	337159
rs7903146	C	T	Self-reported high cholesterol	UKBB	European	2017	-0.004971	0.0008758	1.38e-08	337159
rs7903146	C	T	Self-reported type 2 diabetes	UKBB	European	2017	-0.002267	0.0002125	1.42e-26	337159
rs7903146	C	T	Started insulin within one year diagnosis of diabetes	UKBB	European	2017	0.0306	0.003903	4.76e-15	15397
rs7903146	C	T	Treatment with atorvastatin	UKBB	European	2017	-0.002698	0.0004576	3.73e-09	337159
rs7903146	C	T	Treatment with cholesterol lowering medication	UKBB	European	2017	-0.008621	0.001218	1.46e-12	180203
rs7903146	C	T	Treatment with gliclazide	UKBB	European	2017	-0.003755	0.0002433	1.04e-53	337159
rs7903146	C	T	Treatment with insulin product	UKBB	European	2017	-0.002379	0.0002646	2.43e-19	337159
rs7903146	C	T	Treatment with metformin	UKBB	European	2017	-0.008866	0.0004168	2.43e-100	337159
rs7903146	C	T	Treatment with pioglitazone	UKBB	European	2017	-0.001087	0.0001211	2.99e-19	337159
rs7903146	C	T	Treatment with simvastatin	UKBB	European	2017	-0.006463	0.0008472	2.39e-14	337159
rs7903146	C	T	Weight	UKBB	European	2017	0.01288	0.002335	3.42e-08	336227
rs7903146	C	T	Whole body fat mass	UKBB	European	2017	0.01486	0.002607	1.21e-08	330762
rs7903146	C	T	Diabetes mellitus type 2	17293876	European	2007	NA	NA	2e-34	-
rs7903146	C	T	Diabetes mellitus type 2	17460697	European	2007	NA	NA	2e-10	-
rs7903146	C	T	Diabetes mellitus type 2	17463246	European	2007	NA	NA	2e-31	-
rs7903146	C	T	Diabetes mellitus type 2	17463248	European	2007	NA	NA	1e-08	-
rs7903146	C	T	Diabetes mellitus type 2	17668382	European	2007	NA	NA	5e-08	-
rs7903146	C	T	Diabetes mellitus type 2	18372903	European	2008	NA	NA	3e-23	-
rs7903146	C	T	Diabetes mellitus type 2	19056611	European	2008	NA	NA	6e-16	-
rs7903146	C	T	Diabetes mellitus type 2	19056611	European	2008	NA	NA	9e-30	-
rs7903146	C	T	Diabetes mellitus type 2	19401414	East Asian	2009	NA	NA	8e-12	-
rs7903146	C	T	Diabetes mellitus type 2	19734900	European	2009	NA	NA	1e-30	-
rs7903146	C	T	Diabetes mellitus type 2	20581827	European	2010	NA	NA	2e-51	-
rs7903146	C	T	Diabetes mellitus type 2	21873549	European	2011	NA	NA	2e-20	-
rs7903146	C	T	Diabetes mellitus type 2	22101970	Mixed	2011	NA	NA	2e-15	-
rs75179845	C	T	Granulocyte percentage of myeloid white cells	27863252	European	2016	0.05409	0.007497	5.41e-13	173480
rs75179845	C	T	Hematocrit	27863252	European	2016	0.05459	0.00741	1.74e-13	173480
rs75179845	C	T	Hemoglobin concentration	27863252	European	2016	0.07379	0.007444	3.66e-23	173480
rs75179845	C	T	Mean corpuscular hemoglobin	27863252	European	2016	-0.06366	0.007432	1.07e-17	173480
rs75179845	C	T	Mean corpuscular hemoglobin concentration	27863252	European	2016	0.05513	0.007264	3.23e-14	173480
rs75179845	C	T	Mean corpuscular volume	27863252	European	2016	-0.106	0.007409	1.91e-46	173480
rs75179845	C	T	Monocyte count	27863252	European	2016	-0.04141	0.007492	3.24e-08	173480
rs75179845	C	T	Monocyte percentage of white cells	27863252	European	2016	-0.05092	0.007475	9.6e-12	173480
rs75179845	C	T	Platelet count	27863252	European	2016	-0.05411	0.007651	1.52e-12	173480
rs75179845	C	T	Plateletcrit	27863252	European	2016	-0.04628	0.007677	1.65e-09	173480
rs75179845	C	T	Red blood cell count	27863252	European	2016	0.11	0.007464	3.63e-49	173480
rs75179845	C	T	Red cell distribution width	27863252	European	2016	-0.0821	0.007428	2.1e-28	173480
rs75179845	C	T	Reticulocyte count	27863252	European	2016	0.04351	0.007537	7.83e-09	173480
rs75179845	C	T	Blood clot in the leg	UKBB	European	2017	0.005255	0.0007409	1.32e-12	336782
rs75179845	C	T	Impedance of arm left	UKBB	European	2017	0.02086	0.003678	1.42e-08	331292
rs75179845	C	T	Impedance of arm right	UKBB	European	2017	0.02184	0.003662	2.47e-09	331279
rs75179845	C	T	Impedance of leg left	UKBB	European	2017	0.02989	0.004748	3.09e-10	331296
rs75179845	C	T	Impedance of leg right	UKBB	European	2017	0.03024	0.004712	1.38e-10	331301
rs75179845	C	T	Impedance of whole body	UKBB	European	2017	0.02651	0.003971	2.48e-11	331284
rs75179845	C	T	Phlebitis and thrombophlebitis	UKBB	European	2017	0.002065	0.0003605	1.03e-08	337199
rs75179845	C	T	Self-reported deep venous thrombosis	UKBB	European	2017	0.005195	0.0007328	1.35e-12	337159
rs731839	G	A	log Adiponectin	22479202	European	2012	-0.03663	0.004838	2.2e-13	29166
rs731839	G	A	High density lipoprotein	24097068	European	2013	-0.022	0.0037	3.44e-09	185498
rs731839	G	A	Triglycerides	24097068	European	2013	0.0224	0.0036	2.65e-09	176161
rs731839	G	A	Adiponectin levels	22479202	European	2012	NA	NA	2.2e-13	29374
rs731839	G	A	Adiponectin levels female	22479202	European	2012	NA	NA	3.65e-08	29374
rs731839	G	A	Adiponectin levels male	22479202	European	2012	NA	NA	3.76e-08	29374
rs731839	G	A	Body mass index	22885924	European	2012	NA	NA	5.13e-12	133010
rs731839	G	A	Fasting insulin	22885924	European	2012	NA	NA	5.1e-12	133010
rs731839	G	A	log Fasting insulin	22885924	European	2012	0.014	0.0026	1.72e-08	108557
rs731839	G	A	log Fasting insulin adjusted for BMI	22885924	European	2012	0.015	0.0021	5.13e-12	108557
rs731839	G	A	Adiponectin levels	22479202	European	2012	0.03	0.004387	8e-12	-
rs731839	G	A	HDL cholesterol	24097068	European	2013	0.022	0.003709	3e-09	-
rs731839	G	A	HDL cholesterol levels	28334899	East Asian	2017	-0.022	0.004007	4e-08	-
rs731839	G	A	Triglyceride levels	28334899	East Asian	2017	-0.0224	0.003776	3e-09	-
rs731839	G	A	Triglycerides	24097068	European	2013	0.022	0.003709	3e-09	-
rs731839	G	A	Arm fat percentage left	UKBB	European	2017	-0.01385	0.00195	1.25e-12	331198
rs731839	G	A	Arm fat percentage right	UKBB	European	2017	-0.01409	0.001959	6.3e-13	331249
rs731839	G	A	Body fat percentage	UKBB	European	2017	-0.01553	0.001975	3.72e-15	331117
rs731839	G	A	Impedance of arm left	UKBB	European	2017	-0.016	0.001819	1.43e-18	331292
rs731839	G	A	Impedance of arm right	UKBB	European	2017	-0.01572	0.001811	4.03e-18	331279
rs731839	G	A	Impedance of whole body	UKBB	European	2017	-0.01382	0.001964	1.96e-12	331284
rs731839	G	A	Trunk fat mass	UKBB	European	2017	-0.01924	0.002594	1.19e-13	331093
rs731839	G	A	Trunk fat percentage	UKBB	European	2017	-0.02158	0.002368	8.04e-20	331113
rs731839	G	A	Whole body fat mass	UKBB	European	2017	-0.01511	0.002513	1.85e-09	330762
rs731839	G	A	Adiponectin	22479202	European	2012	NA	NA	8e-12	-
rs73013411	A	C	Arm fat-free mass right	UKBB	European	2017	0.01287	0.002248	1.04e-08	331221
rs73013411	A	C	Arm predicted mass right	UKBB	European	2017	0.01229	0.00224	4.14e-08	331216
rs73013411	A	C	Basal metabolic rate	UKBB	European	2017	0.01483	0.002392	5.71e-10	331307
rs73013411	A	C	Heel bone mineral density	UKBB	European	2017	-0.02973	0.004629	1.34e-10	194398
rs73013411	A	C	Height	UKBB	European	2017	0.0207	0.002564	6.85e-16	336474
rs73013411	A	C	Hip circumference	UKBB	European	2017	0.01985	0.003573	2.8e-08	336601
rs73013411	A	C	Leg fat-free mass left	UKBB	European	2017	0.01383	0.002376	5.85e-09	331258
rs73013411	A	C	Leg fat-free mass right	UKBB	European	2017	0.01365	0.002375	8.99e-09	331285
rs73013411	A	C	Leg predicted mass left	UKBB	European	2017	0.01348	0.00236	1.1e-08	331253
rs73013411	A	C	Leg predicted mass right	UKBB	European	2017	0.01357	0.002359	8.76e-09	331285
rs73013411	A	C	Sitting height	UKBB	European	2017	0.0207	0.002789	1.16e-13	336172
rs73013411	A	C	Trunk fat mass	UKBB	European	2017	0.02136	0.003633	4.13e-09	331093
rs73013411	A	C	Trunk fat-free mass	UKBB	European	2017	0.01344	0.002273	3.37e-09	331030
rs73013411	A	C	Trunk predicted mass	UKBB	European	2017	0.01322	0.002265	5.39e-09	330995
rs73013411	A	C	Weight	UKBB	European	2017	0.0202	0.003153	1.5e-10	336227
rs73013411	A	C	Whole body fat-free mass	UKBB	European	2017	0.01358	0.002282	2.63e-09	331291
rs73013411	A	C	Whole body water mass	UKBB	European	2017	0.01364	0.002285	2.4e-09	331315
rs7133378	A	G	log Adiponectin	22479202	European	2012	0.02969	0.004741	1.29e-09	29223
rs7133378	A	G	Reticulocyte count	27863252	European	2016	-0.02253	0.003873	6e-09	173480
rs7133378	A	G	Waist circumference adjusted for BMI	25673412	Mixed	2015	-0.021	0.0036	4.2e-09	237088
rs7133378	A	G	Waist hip ratio in physically active females	28448500	Mixed	2017	-0.0569	0.0059	1.16e-21	71535
rs7133378	A	G	Waist hip ratio in physically active indivdiuals	28448500	European	2017	-0.042	0.0048	4.25e-18	114678
rs7133378	A	G	Waist hip ratio in physically active indivdiuals	28448500	Mixed	2017	-0.0435	0.0046	2.13e-21	124095
rs7133378	A	G	Waist hip ratio in females	25673412	Mixed	2015	-0.026	0.0047	1.9e-08	122171
rs7133378	A	G	Waist hip ratio in female non-smokers	28443625	Mixed	2017	-0.0205	0.0036	1.26e-08	84639
rs7133378	A	G	Waist hip ratio adjusted for physical activity in females	28448500	Mixed	2017	-0.0485	0.0052	8.08e-21	94201
rs7133378	A	G	Waist hip ratio adjusted for physical activity	28448500	European	2017	-0.0354	0.0043	7.74e-17	149773
rs7133378	A	G	Waist hip ratio adjusted for physical activity	28448500	Mixed	2017	-0.0367	0.004	1.22e-19	166567
rs7133378	A	G	Waist circumference adjusted for smoking in females	28443625	Mixed	2017	-0.0409	0.0048	2.61e-17	103940
rs7133378	A	G	Waist hip ratio adjusted for smoking	28443625	European	2017	-0.0283	0.004	7.41e-13	164975
rs7133378	A	G	Waist hip ratio adjusted for smoking	28443625	Mixed	2017	-0.03	0.0038	2.04e-15	182969
rs7133378	A	G	Waist hip ratio	25673412	Mixed	2015	-0.02	0.0035	2.2e-08	219850
rs7133378	A	G	Waist hip ratio adjusted for BMI in females greater than 50 years of age	26426971	European	2015	-0.035	0.0061	1.4e-08	71200
rs7133378	A	G	Waist hip ratio adjusted for BMI	25673412	Mixed	2015	-0.03	0.0036	1.3e-16	217204
rs7133378	A	G	Waist circumference in physically active indivdiuals	28448500	European	2017	-0.0291	0.0046	2.96e-10	128079
rs7133378	A	G	Waist circumference in physically active indivdiuals	28448500	Mixed	2017	-0.0304	0.0044	3.98e-12	138590
rs7133378	A	G	Waist circumference in female non-smokers	28443625	Mixed	2017	-0.0418	0.0053	1.7e-15	94086
rs7133378	A	G	Waist circumference in non-smokers	28443625	Mixed	2017	-0.024	0.0041	6.63e-09	161673
rs7133378	A	G	Waist circumference adjusted for physical activity	28448500	Mixed	2017	-0.0236	0.0038	3.92e-10	185275
rs7133378	A	G	Waist circumference adjusted for smoking in females	28443625	Mixed	2017	-0.0376	0.0047	1.61e-15	113431
rs7133378	A	G	Waist circumference adjusted for smoking	28443625	Mixed	2017	-0.0209	0.0037	1.31e-08	201889
rs7133378	A	G	High density lipoprotein	24097068	European	2013	0.0286	0.0037	1.93e-13	184237
rs7133378	A	G	High density lipoprotein	20686565	Mixed	2010	0.0311	0.0054	3.72e-09	99900
rs7133378	A	G	Triglycerides	24097068	European	2013	-0.0232	0.0036	6.4e-10	174962
rs7133378	A	G	Adiponectin levels	22479202	European	2012	NA	NA	1.29e-09	29374
rs7133378	A	G	HDL cholesterol	20686565	Mixed	2010	NA	NA	3.72e-09	100184
rs7133378	A	G	HDL cholesterol	22479202	European	2012	NA	NA	3.72e-09	29374
rs7133378	A	G	Reticulocyte count	27863252	European	2016	0.02253	0.003873	6e-09	-
rs7133378	A	G	Waist to hip ratio adjusted for BMI in active individuals	28448500	European	2017	-0.042	0.004839	4e-18	-
rs7133378	A	G	Waist to hip ratio adjusted for BMI in active individuals	28448500	European	2017	-0.0556	0.006253	6e-19	-
rs7133378	A	G	Waist to hip ratio adjusted for BMI joint analysis for main effect and physical activity interaction	28448500	European	2017	NA	NA	4e-18	-
rs7133378	A	G	Waist to hip ratio adjusted for BMI joint analysis for main effect and physical activity interaction	28448500	European	2017	NA	NA	3e-18	-
rs7133378	A	G	Waist to hip ratio adjusted for body mass index	28448500	European	2017	-0.0354	0.004249	8e-17	-
rs7133378	A	G	Waist to hip ratio adjusted for body mass index	28448500	European	2017	-0.0485	0.005182	8e-21	-
rs7133378	A	G	Waist to hip ratio adjusted for body mass index	28448500	European	2017	-0.0367	0.004038	1e-19	-
rs7133378	A	G	Arm fat mass left	UKBB	European	2017	0.01658	0.00256	9.54e-11	331164
rs7133378	A	G	Arm fat mass right	UKBB	European	2017	0.01711	0.00256	2.35e-11	331226
rs7133378	A	G	Arm fat percentage left	UKBB	European	2017	0.01916	0.001977	3.27e-22	331198
rs7133378	A	G	Arm fat percentage right	UKBB	European	2017	0.0194	0.001986	1.55e-22	331249
rs7133378	A	G	Body fat percentage	UKBB	European	2017	0.01911	0.002003	1.44e-21	331117
rs7133378	A	G	Hip circumference	UKBB	European	2017	0.02127	0.002587	2.03e-16	336601
rs7133378	A	G	Impedance of arm left	UKBB	European	2017	0.01595	0.001845	5.27e-18	331292
rs7133378	A	G	Impedance of arm right	UKBB	European	2017	0.01669	0.001837	1.01e-19	331279
rs7133378	A	G	Leg fat mass left	UKBB	European	2017	0.01191	0.002065	8.02e-09	331275
rs7133378	A	G	Leg fat mass right	UKBB	European	2017	0.01211	0.002088	6.79e-09	331293
rs7133378	A	G	Leg fat percentage left	UKBB	European	2017	0.01062	0.001633	7.89e-11	331278
rs7133378	A	G	Leg fat percentage right	UKBB	European	2017	0.01126	0.001654	9.83e-12	331296
rs7133378	A	G	Trunk fat mass	UKBB	European	2017	0.02116	0.00263	8.72e-16	331093
rs7133378	A	G	Trunk fat percentage	UKBB	European	2017	0.02427	0.002401	5e-24	331113
rs7133378	A	G	Whole body fat mass	UKBB	European	2017	0.01775	0.002549	3.28e-12	330762
rs7012814	A	G	Reticulocyte count	27863252	European	2016	-0.01982	0.003634	4.94e-08	173480
rs7012814	A	G	Fibrinogen levels	26561523	European	2015	NA	NA	2e-10	-
rs7012814	A	G	Fibrinogen levels	28107422	European	2017	NA	NA	8e-09	-
rs7012814	A	G	Body mass index	UKBB	European	2017	0.01623	0.002423	2.11e-11	336107
rs7012814	A	G	Forced vital capacity	UKBB	European	2017	-0.01103	0.001989	2.91e-08	307638
rs7012814	A	G	Leg fat mass left	UKBB	European	2017	0.01111	0.001936	9.63e-09	331275
rs7012814	A	G	Leg fat mass right	UKBB	European	2017	0.01086	0.001959	2.97e-08	331293
rs7012814	A	G	Leg fat percentage left	UKBB	European	2017	0.009113	0.001532	2.72e-09	331278
rs7012814	A	G	Self-reported high cholesterol	UKBB	European	2017	0.004763	0.0008029	2.99e-09	337159
rs6905288	A	G	High light scatter reticulocyte count	27863252	European	2016	0.02168	0.003607	1.86e-09	173480
rs6905288	A	G	Reticulocyte count	27863252	European	2016	0.02262	0.003614	3.82e-10	173480
rs6905288	A	G	Waist circumference adjusted for BMI	25673412	Mixed	2015	0.028	0.0036	3.3e-14	222627
rs6905288	A	G	Waist hip ratio in physically active females	28448500	Mixed	2017	0.0414	0.0059	2.03e-12	72480
rs6905288	A	G	Waist hip ratio in physically active indivdiuals	28448500	European	2017	0.0375	0.0049	1.25e-14	113718
rs6905288	A	G	Waist hip ratio in physically active indivdiuals	28448500	Mixed	2017	0.0341	0.0046	2.12e-13	124477
rs6905288	A	G	Waist hip ratio in females	23754948	European	2013	0.048	0.0078	4.65e-10	42715
rs6905288	A	G	Waist hip ratio in females	25673412	Mixed	2015	0.04	0.0049	3.4e-16	112024
rs6905288	A	G	Waist hip ratio adjusted for physical activity in females	28448500	Mixed	2017	0.0419	0.0052	1.13e-15	95368
rs6905288	A	G	Waist hip ratio adjusted for physical activity	28448500	European	2017	0.0345	0.0042	2.92e-16	148543
rs6905288	A	G	Waist hip ratio adjusted for physical activity	28448500	Mixed	2017	0.0337	0.004	2.06e-17	167012
rs6905288	A	G	Waist circumference adjusted for smoking in females	28443625	Mixed	2017	0.046	0.0051	2.01e-19	99696
rs6905288	A	G	Waist hip ratio adjusted for smoking	28443625	European	2017	0.034	0.0041	9.81e-17	153027
rs6905288	A	G	Waist hip ratio adjusted for smoking	28443625	Mixed	2017	0.0323	0.0039	4.74e-17	173612
rs6905288	A	G	Waist hip ratio	20935629	European	2010	NA	NA	4.72e-10	77129
rs6905288	A	G	Waist hip ratio	25673412	European	2015	0.027	0.0037	3.1e-13	188692
rs6905288	A	G	Waist hip ratio	25673412	Mixed	2015	0.024	0.0036	1.1e-11	203086
rs6905288	A	G	Waist hip ratio adjusted for BMI in females greater than 50 years of age	26426971	European	2015	0.052	0.0063	2.5e-16	68816
rs6905288	A	G	Waist hip ratio adjusted for BMI in females less than or equal to 50 years of age	26426971	European	2015	0.051	0.0083	1.2e-09	39500
rs6905288	A	G	Waist hip ratio adjusted for BMI	25673412	Mixed	2015	0.036	0.0037	2.4e-22	201356
rs6905288	A	G	Waist circumference in physically active indivdiuals	28448500	European	2017	0.0274	0.0046	2.68e-09	127120
rs6905288	A	G	Waist circumference in physically active indivdiuals	28448500	Mixed	2017	0.0245	0.0044	2.13e-08	138968
rs6905288	A	G	Waist circumference in female non-smokers	28443625	Mixed	2017	0.0478	0.0054	1.72e-18	91454
rs6905288	A	G	Waist circumference in non-smokers	28443625	European	2017	0.0289	0.0045	1.78e-10	136401
rs6905288	A	G	Waist circumference in non-smokers	28443625	Mixed	2017	0.0272	0.0042	9.26e-11	155697
rs6905288	A	G	Waist circumference adjusted for physical activity	28448500	European	2017	0.0288	0.004	6.28e-13	165865
rs6905288	A	G	Waist circumference adjusted for physical activity	28448500	Mixed	2017	0.028	0.0038	1.19e-13	185717
rs6905288	A	G	Waist circumference adjusted for smoking in females	28443625	Mixed	2017	0.0452	0.0049	3.99e-20	109182
rs6905288	A	G	Waist circumference adjusted for smoking	28443625	European	2017	0.0277	0.0041	7.55e-12	170669
rs6905288	A	G	Waist circumference adjusted for smoking	28443625	Mixed	2017	0.0263	0.0038	7.35e-12	192643
rs6905288	A	G	High density lipoprotein	24097068	European	2013	-0.0238	0.0036	2.5e-10	187044
rs6905288	A	G	Triglycerides	24097068	European	2013	0.0274	0.0036	1.92e-13	177748
rs6905288	A	G	Waist hip ratio	20935629	European	2010	NA	NA	2.27e-26	77167
rs6905288	A	G	Coronary artery disease	29212778	Mixed	2018	0.0386	0.005564	4e-12	-
rs6905288	A	G	Coronary artery disease	29212778	Mixed	2018	0.045	0.006397	2e-12	-
rs6905288	A	G	HDL cholesterol levels	28334899	East Asian	2017	0.0446	0.006553	1e-11	-
rs6905288	A	G	HDL cholesterol levels	28334899	East Asian	2017	0.0238	0.003383	2e-12	-
rs6905288	A	G	Triglyceride levels	28334899	East Asian	2017	0.0274	0.003387	6e-16	-
rs6905288	A	G	Waist hip ratio	20935629	European	2010	0.04	0.003878	6e-25	-
rs6905288	A	G	Hip circumference	UKBB	European	2017	-0.01886	0.002428	8.05e-15	336601
rs6905288	A	G	Self-reported high cholesterol	UKBB	European	2017	0.004944	0.0008036	7.61e-10	337159
rs6905288	A	G	Waist hip ratio	20935629	European	2010	NA	NA	2e-26	-
rs6905288	A	G	Coronary artery disease	29212778	Mixed	2018	0.04128	0.007026	4.2e-09	296525
rs6905288	A	G	Coronary artery disease	29212778	Mixed	2018	0.0386	0.0056	4e-12	547261
rs6855363	C	T	log Fasting insulin adjusted for BMI	22885924	European	2012	-0.014	0.0022	4.77e-10	108557
rs62271373	A	T	Body fat percentage	UKBB	European	2017	-0.02189	0.004008	4.72e-08	331117
rs62271373	A	T	Heel bone mineral density left	UKBB	European	2017	0.05252	0.009003	5.44e-09	106254
rs62271373	A	T	Hip circumference	UKBB	European	2017	-0.02955	0.005178	1.15e-08	336601
rs62271373	A	T	Impedance of arm left	UKBB	European	2017	-0.02656	0.003692	6.28e-13	331292
rs62271373	A	T	Impedance of arm right	UKBB	European	2017	-0.02509	0.003677	8.86e-12	331279
rs62271373	A	T	Impedance of whole body	UKBB	European	2017	-0.02633	0.003987	3.96e-11	331284
rs62271373	A	T	Trunk fat percentage	UKBB	European	2017	-0.02958	0.004805	7.45e-10	331113
rs4865796	A	G	High light scatter percentage of red cells	27863252	European	2016	0.02161	0.00387	2.35e-08	173480
rs4865796	A	G	High light scatter reticulocyte count	27863252	European	2016	0.02374	0.00387	8.54e-10	173480
rs4865796	A	G	Reticulocyte count	27863252	European	2016	0.02924	0.003877	4.64e-14	173480
rs4865796	A	G	Reticulocyte fraction of red cells	27863252	European	2016	0.02617	0.003874	1.44e-11	173480
rs4865796	A	G	Fasting insulin	22885924	European	2012	NA	NA	2.16e-12	133010
rs4865796	A	G	log Fasting insulin	22885924	European	2012	0.015	0.0026	2.09e-08	108557
rs4865796	A	G	log Fasting insulin adjusted for BMI	22885924	European	2012	0.015	0.0022	2.16e-12	108557
rs4865796	A	G	Impedance of arm left	UKBB	European	2017	0.01265	0.001855	9.19e-12	331292
rs4865796	A	G	Impedance of arm right	UKBB	European	2017	0.01293	0.001847	2.58e-12	331279
rs4865796	A	G	Impedance of whole body	UKBB	European	2017	0.01151	0.002003	9.21e-09	331284
rs459193	G	A	Waist circumference adjusted for BMI	25673412	Mixed	2015	-0.023	0.0036	1.5e-10	245612
rs459193	G	A	Waist hip ratio in females	25673412	Mixed	2015	-0.027	0.0049	3.2e-08	124541
rs459193	G	A	Waist hip ratio in male non-smokers	28443625	Mixed	2017	-0.0339	0.0054	4.08e-10	61191
rs459193	G	A	Waist hip ratio adjusted for physical activity	28448500	Mixed	2017	-0.0239	0.0042	9.38e-09	168310
rs459193	G	A	Waist hip ratio adjusted for smoking in males	28443625	Mixed	2017	-0.0429	0.0059	2.32e-13	80920
rs459193	G	A	Waist hip ratio adjusted for smoking	28443625	European	2017	-0.0274	0.0042	9.76e-11	165324
rs459193	G	A	Waist hip ratio adjusted for smoking	28443625	Mixed	2017	-0.0278	0.0039	8.58e-13	186017
rs459193	G	A	Waist hip ratio	25673412	European	2015	-0.026	0.0038	6e-12	212101
rs459193	G	A	Waist hip ratio	25673412	Mixed	2015	-0.027	0.0037	3.4e-13	226498
rs459193	G	A	Waist hip ratio adjusted for BMI	25673412	Mixed	2015	-0.026	0.0037	5.3e-12	224320
rs459193	G	A	Waist circumference in male non-smokers	28443625	Mixed	2017	-0.0411	0.0065	2.13e-10	68014
rs459193	G	A	Waist circumference in non-smokers	28443625	Mixed	2017	-0.0236	0.0043	4.38e-08	164381
rs459193	G	A	Waist cirumference adjusted for smoking in males	28443625	Mixed	2017	-0.0362	0.0056	8.85e-11	88862
rs459193	G	A	Waist circumference adjusted for smoking	28443625	European	2017	-0.023	0.0042	3.32e-08	182789
rs459193	G	A	Waist circumference adjusted for smoking	28443625	Mixed	2017	-0.0231	0.0039	2.43e-09	204879
rs459193	G	A	High density lipoprotein	24097068	European	2013	-0.0235	0.0039	8.1e-09	187099
rs459193	G	A	Fasting insulin	22885924	European	2012	NA	NA	1.12e-10	133010
rs459193	G	A	Type 2 diabetes	22885922	Mixed	2012	NA	NA	2e-09	69033
rs459193	G	A	log Fasting insulin adjusted for BMI	22885924	European	2012	0.015	0.0023	1.15e-10	108557
rs459193	G	A	Type 2 diabetes	22885922	Mixed	2012	0.07696	0.01323	6e-09	-
rs459193	G	A	Type 2 diabetes	26818947	Mixed	2016	0.1005	0.01554	1e-10	-
rs459193	G	A	Type 2 diabetes	28869590	Mixed	2017	0.075	0.008415	5e-19	-
rs459193	G	A	Type 2 diabetes	28869590	Mixed	2017	0.078	0.01146	1e-11	-
rs459193	G	A	Waist to hip ratio adjusted for BMI adjusted for smoking behaviour	28443625	European	2017	-0.0429	0.005838	2e-13	-
rs459193	G	A	Waist to hip ratio adjusted for BMI adjusted for smoking behaviour	28443625	European	2017	-0.0278	0.003891	9e-13	-
rs459193	G	A	Waist to hip ratio adjusted for BMI adjusted for smoking behaviour	28443625	European	2017	-0.041	0.004462	4e-20	-
rs459193	G	A	Waist to hip ratio adjusted for BMI in non smokers	28443625	European	2017	-0.038	0.004339	2e-18	-
rs459193	G	A	Waist to hip ratio adjusted for BMI in non smokers	28443625	European	2017	-0.0339	0.005421	4e-10	-
rs459193	G	A	Waist to hip ratio adjusted for BMI joint analysis main effects and smoking interaction	28443625	European	2017	NA	NA	2e-17	-
rs459193	G	A	Waist to hip ratio adjusted for BMI joint analysis main effects and smoking interaction	28443625	European	2017	NA	NA	2e-09	-
rs459193	G	A	Waist to hip ratio adjusted for body mass index	25673412	Mixed	2015	-0.0255	0.003693	5e-12	-
rs459193	G	A	Waist to hip ratio adjusted for body mass index	25673412	Mixed	2015	-0.0315	0.005387	5e-09	-
rs459193	G	A	Waist to hip ratio adjusted for body mass index	25673412	Mixed	2015	-0.0325	0.005612	7e-09	-
rs459193	G	A	Waist to hip ratio adjusted for body mass index	25673412	Mixed	2015	-0.0259	0.003862	2e-11	-
rs459193	G	A	Body fat percentage	UKBB	European	2017	-0.01182	0.002136	3.11e-08	331117
rs459193	G	A	Diabetes diagnosed by doctor	UKBB	European	2017	0.003345	0.0005974	2.14e-08	336473
rs459193	G	A	Height	UKBB	European	2017	-0.01121	0.00198	1.5e-08	336474
rs459193	G	A	Impedance of arm left	UKBB	European	2017	-0.02168	0.001967	3.06e-28	331292
rs459193	G	A	Impedance of arm right	UKBB	European	2017	-0.02007	0.001959	1.22e-24	331279
rs459193	G	A	Impedance of leg left	UKBB	European	2017	-0.01688	0.00254	3.03e-11	331296
rs459193	G	A	Impedance of leg right	UKBB	European	2017	-0.01724	0.00252	7.95e-12	331301
rs459193	G	A	Impedance of whole body	UKBB	European	2017	-0.02176	0.002124	1.25e-24	331284
rs459193	G	A	Treatment with metformin	UKBB	European	2017	0.002514	0.0004349	7.46e-09	337159
rs459193	G	A	Trunk fat mass	UKBB	European	2017	-0.01586	0.002805	1.56e-08	331093
rs459193	G	A	Trunk fat percentage	UKBB	European	2017	-0.0183	0.00256	8.89e-13	331113
rs3775380	G	A	Waist circumference adjusted for smoking in females	28443625	Mixed	2017	0.0258	0.0046	1.87e-08	101284
rs3775380	G	A	Waist hip ratio adjusted for BMI	25673412	Mixed	2015	0.019	0.0033	1.3e-08	222106
rs3775380	G	A	High density lipoprotein	24097068	European	2013	-0.0242	0.0034	1.11e-11	187096
rs3775380	G	A	log Fasting insulin adjusted for BMI	22885924	European	2012	0.011	0.002	2.92e-08	108557
rs3775380	G	A	Arm fat percentage left	UKBB	European	2017	-0.01189	0.001844	1.14e-10	331198
rs3775380	G	A	Arm fat percentage right	UKBB	European	2017	-0.01122	0.001853	1.42e-09	331249
rs3775380	G	A	Body fat percentage	UKBB	European	2017	-0.01294	0.001868	4.34e-12	331117
rs3775380	G	A	Hip circumference	UKBB	European	2017	-0.01692	0.002413	2.34e-12	336601
rs3775380	G	A	Impedance of arm left	UKBB	European	2017	-0.01236	0.001721	6.86e-13	331292
rs3775380	G	A	Impedance of arm right	UKBB	European	2017	-0.01172	0.001713	7.82e-12	331279
rs3775380	G	A	Trunk fat mass	UKBB	European	2017	-0.01489	0.002453	1.28e-09	331093
rs3775380	G	A	Trunk fat percentage	UKBB	European	2017	-0.01646	0.002239	1.97e-13	331113
rs3775380	G	A	Whole body fat mass	UKBB	European	2017	-0.01324	0.002377	2.54e-08	330762
rs35000407	G	T	Type II diabetes adjusted for BMI	28566273	European	2017	-0.15	0.022	7.4e-12	159208
rs35000407	G	T	Type II diabetes	28566273	European	2017	-0.13	0.019	1e-12	159208
rs35000407	G	T	Arm fat mass left	UKBB	European	2017	0.02221	0.00367	1.44e-09	331164
rs35000407	G	T	Arm fat mass right	UKBB	European	2017	0.02279	0.003669	5.21e-10	331226
rs35000407	G	T	Arm fat percentage left	UKBB	European	2017	0.02149	0.002834	3.39e-14	331198
rs35000407	G	T	Arm fat percentage right	UKBB	European	2017	0.02288	0.002847	9.3e-16	331249
rs35000407	G	T	Body fat percentage	UKBB	European	2017	0.02883	0.002871	9.99e-24	331117
rs35000407	G	T	Impedance of arm left	UKBB	European	2017	0.02089	0.002644	2.81e-15	331292
rs35000407	G	T	Impedance of arm right	UKBB	European	2017	0.02383	0.002633	1.41e-19	331279
rs35000407	G	T	Impedance of leg left	UKBB	European	2017	0.02621	0.003414	1.64e-14	331296
rs35000407	G	T	Impedance of leg right	UKBB	European	2017	0.02731	0.003388	7.59e-16	331301
rs35000407	G	T	Impedance of whole body	UKBB	European	2017	0.02375	0.002855	9.07e-17	331284
rs35000407	G	T	Leg fat mass left	UKBB	European	2017	0.02124	0.002959	7.06e-13	331275
rs35000407	G	T	Leg fat mass right	UKBB	European	2017	0.02195	0.002994	2.26e-13	331293
rs35000407	G	T	Leg fat percentage left	UKBB	European	2017	0.02041	0.002341	2.9e-18	331278
rs35000407	G	T	Leg fat percentage right	UKBB	European	2017	0.02171	0.002371	5.44e-20	331296
rs35000407	G	T	Trunk fat mass	UKBB	European	2017	0.03262	0.00377	5.07e-18	331093
rs35000407	G	T	Trunk fat percentage	UKBB	European	2017	0.03561	0.003441	4.25e-25	331113
rs35000407	G	T	Whole body fat mass	UKBB	European	2017	0.02853	0.003653	5.68e-15	330762
rs2943646	A	G	Type II diabetes	26551672	European	2015	-0.1035	0.01311	2.9e-15	84780
rs2943646	A	G	Type II diabetes adjusted for BMI	28566273	European	2017	-0.089	0.015	2.2e-09	159208
rs2943646	A	G	Type II diabetes	24509480	Mixed	2014	-0.08618	0.01405	7.6e-10	110452
rs2943646	A	G	Body mass index in males greater than 50 years of age	26426971	European	2015	0.03	0.0051	3.3e-09	90732
rs2943646	A	G	Body mass index in males	25673413	Mixed	2015	0.0237	0.0042	1.31e-08	152795
rs2943646	A	G	Waist circumference in males	25673412	Mixed	2015	0.033	0.0048	5.8e-12	109912
rs2943646	A	G	Waist circumeference in physically active males	28448500	Mixed	2017	0.0364	0.0063	7.36e-09	56753
rs2943646	A	G	High density lipoprotein	24097068	European	2013	0.032	0.0035	2.92e-17	183986
rs2943646	A	G	High density lipoprotein	20686565	Mixed	2010	0.0306	0.0051	4.32e-09	99900
rs2943646	A	G	Triglycerides	24097068	European	2013	-0.0278	0.0034	6.23e-15	174647
rs2943646	A	G	Triglycerides	20686565	Mixed	2010	-0.0262	0.005	2.88e-08	96598
rs2943646	A	G	HDL cholesterol	20686565	Mixed	2010	NA	NA	4.32e-09	100184
rs2943646	A	G	Triglycerides	20686565	Mixed	2010	NA	NA	2.88e-08	100184
rs2943646	A	G	Body fat percentage	26833246	Mixed	2016	0.0329	0.0047	3.62e-12	100650
rs2943646	A	G	log Fasting insulin adjusted for BMI	22885924	European	2012	-0.019	0.0021	2.91e-19	108557
rs2943646	A	G	Insulin sensitivity index adjusted for BMI interaction	27416945	European	2016	-0.14	0.074	1.23e-09	16753
rs2943646	A	G	Insulin sensitivity index adjusted for BMI	27416945	European	2016	0.065	0.01	2.98e-10	16753
rs2943646	A	G	Arm fat percentage left	UKBB	European	2017	0.0152	0.001923	2.71e-15	331198
rs2943646	A	G	Arm fat percentage right	UKBB	European	2017	0.01541	0.001932	1.55e-15	331249
rs2943646	A	G	Arm fat-free mass left	UKBB	European	2017	-0.009751	0.001615	1.58e-09	331159
rs2943646	A	G	Arm fat-free mass right	UKBB	European	2017	-0.01031	0.001583	7.36e-11	331221
rs2943646	A	G	Arm predicted mass left	UKBB	European	2017	-0.009501	0.001609	3.56e-09	331146
rs2943646	A	G	Arm predicted mass right	UKBB	European	2017	-0.01049	0.001578	2.9e-11	331216
rs2943646	A	G	Body fat percentage	UKBB	European	2017	0.01534	0.001948	3.41e-15	331117
rs2943646	A	G	Diabetes diagnosed by doctor	UKBB	European	2017	-0.003509	0.0005447	1.18e-10	336473
rs2943646	A	G	Illnesses of mother: diabetes	UKBB	European	2017	-0.004323	0.0007607	1.32e-08	309953
rs2943646	A	G	Impedance of arm left	UKBB	European	2017	0.02347	0.001794	4.19e-39	331292
rs2943646	A	G	Impedance of arm right	UKBB	European	2017	0.02477	0.001786	1.03e-43	331279
rs2943646	A	G	Impedance of whole body	UKBB	European	2017	0.01988	0.001937	1.05e-24	331284
rs2943646	A	G	Medication for cholesterol, blood pressure or diabetes: blood pressure medication	UKBB	European	2017	-0.01054	0.00163	9.76e-11	154702
rs2943646	A	G	Medication for cholesterol, blood pressure or diabetes: none of the above	UKBB	European	2017	0.01121	0.001777	2.83e-10	154702
rs2943646	A	G	Self-reported diabetes	UKBB	European	2017	-0.003214	0.0004939	7.63e-11	337159
rs2943646	A	G	Self-reported high cholesterol	UKBB	European	2017	-0.004858	0.0008327	5.43e-09	337159
rs2943646	A	G	Treatment with metformin	UKBB	European	2017	-0.002226	0.0003965	1.98e-08	337159
rs2943646	A	G	Trunk fat mass	UKBB	European	2017	0.01516	0.002558	3.14e-09	331093
rs2943646	A	G	Trunk fat percentage	UKBB	European	2017	0.01978	0.002335	2.42e-17	331113
rs2943646	A	G	Trunk fat-free mass	UKBB	European	2017	-0.01027	0.0016	1.37e-10	331030
rs2943646	A	G	Trunk predicted mass	UKBB	European	2017	-0.01013	0.001595	2.11e-10	330995
rs2108349	G	A	Fasting glucose	22885924	European	2012	0.015	0.0022	2.75e-12	133010
rs17331151	C	T	Smallpox vaccine cytokine responses	22610502	Mixed	2012	NA	NA	1.98e-09	711
rs17331151	C	T	Immune reponse to smallpox secreted IL 2	22610502	Mixed	2012	NA	NA	2e-09	-
rs17331151	C	T	Arm fat-free mass left	UKBB	European	2017	-0.01387	0.002427	1.09e-08	331159
rs17331151	C	T	Arm fat-free mass right	UKBB	European	2017	-0.01325	0.002378	2.51e-08	331221
rs17331151	C	T	Arm predicted mass left	UKBB	European	2017	-0.01336	0.002418	3.27e-08	331146
rs17331151	C	T	Arm predicted mass right	UKBB	European	2017	-0.01297	0.00237	4.4e-08	331216
rs17331151	C	T	Basal metabolic rate	UKBB	European	2017	-0.0146	0.002531	8.03e-09	331307
rs17331151	C	T	Height	UKBB	European	2017	-0.01804	0.002712	2.89e-11	336474
rs17331151	C	T	Leg fat-free mass left	UKBB	European	2017	-0.01395	0.002513	2.84e-08	331258
rs17331151	C	T	Leg fat-free mass right	UKBB	European	2017	-0.01386	0.002512	3.43e-08	331285
rs17331151	C	T	Leg predicted mass left	UKBB	European	2017	-0.01397	0.002496	2.2e-08	331253
rs17331151	C	T	Pulse rate	UKBB	European	2017	0.0248	0.003936	2.94e-10	317756
rs17331151	C	T	Sitting height	UKBB	European	2017	-0.01991	0.002951	1.51e-11	336172
rs17331151	C	T	Trunk fat-free mass	UKBB	European	2017	-0.01659	0.002404	5.15e-12	331030
rs17331151	C	T	Trunk predicted mass	UKBB	European	2017	-0.01674	0.002396	2.84e-12	330995
rs17331151	C	T	Whole body fat-free mass	UKBB	European	2017	-0.01546	0.002414	1.49e-10	331291
rs17331151	C	T	Whole body water mass	UKBB	European	2017	-0.01532	0.002417	2.31e-10	331315
rs1474696	G	A	Hematocrit	27863252	European	2016	0.02325	0.00354	5.12e-11	173480
rs1474696	G	A	Hemoglobin concentration	27863252	European	2016	0.02455	0.003556	5.06e-12	173480
rs1474696	G	A	Red blood cell count	27863252	European	2016	0.02331	0.003561	5.88e-11	173480
rs1474696	G	A	Fracture of forearm	UKBB	European	2017	-0.001333	0.0002393	2.51e-08	337199
rs1474696	G	A	Fractured or broken bones in last 5 years	UKBB	European	2017	-0.003993	0.0007194	2.86e-08	335587
rs1474696	G	A	Heel bone mineral density	UKBB	European	2017	0.05701	0.003112	6.86e-75	194398
rs1474696	G	A	Heel bone mineral density left	UKBB	European	2017	0.06133	0.004152	2.46e-49	106254
rs1474696	G	A	Heel bone mineral density right	UKBB	European	2017	0.06031	0.004126	2.45e-48	106251
rs1474696	G	A	Hip circumference	UKBB	European	2017	-0.01435	0.002406	2.47e-09	336601
rs1351394	C	T	Birthweight	23202124	European	2013	-0.047	0.0083	1e-08	26836
rs1351394	C	T	Maternal effects on offspring birthweight	29309628	European	2018	-0.034	0.0053	1.4e-10	68247
rs1351394	C	T	Height in females	23754948	European	2013	-0.057	0.0056	3.2e-24	73104
rs1351394	C	T	Height in males	23754948	European	2013	-0.049	0.0061	1.83e-15	60528
rs1351394	C	T	Height tails	23563607	European	2013	-0.25	0.025	6e-22	15910
rs1351394	C	T	Height	20881960	European	2010	NA	NA	7.78e-34	133793
rs1351394	C	T	Height	23754948	European	2013	-0.05334	0.004125	3.03e-38	133632
rs1351394	C	T	Height	25282103	European	2014	-0.058	0.0029	8.5e-87	251546
rs1351394	C	T	Height	28146470	European	2017	-0.052	0.0025	1e-96	381625
rs1351394	C	T	Height	28146470	Mixed	2017	-0.05	0.0023	2e-108	458927
rs1351394	C	T	Hip circumference	25673412	European	2015	-0.023	0.0035	6.4e-11	211550
rs1351394	C	T	Hip circumference	25673412	Mixed	2015	-0.021	0.0035	7.1e-10	225940
rs1351394	C	T	Hip circumference adjusted for BMI	25673412	Mixed	2015	-0.024	0.0034	9.6e-13	224441
rs1351394	C	T	Weight in males	23754948	European	2013	-0.046	0.0064	4.53e-13	58322
rs1351394	C	T	Weight	23754948	European	2013	-0.03929	0.004453	1.11e-18	125914
rs1351394	C	T	Birth weight and adult height	23202124	European	2013	NA	NA	1e-08	26836
rs1351394	C	T	Height	20881960	European	2010	NA	NA	1.7e-65	133653
rs1351394	C	T	Height	21946350	European	2011	NA	NA	1.7e-65	48201
rs1351394	C	T	Height	23704328	European	2013	NA	NA	1.7e-65	11513
rs1351394	C	T	Height tails upper and lower 5th percentiles	23563607	European	2013	NA	NA	6.59e-32	16068
rs1351394	C	T	Number of teeth	23704328	European	2013	NA	NA	1e-09	11513
rs1351394	C	T	Birth weight	27680694	Mixed	2016	-0.043	0.003569	2e-33	-
rs1351394	C	T	Height	20881960	European	2010	-0.06	0.003512	2e-65	-
rs1351394	C	T	Height	23563607	European	2013	NA	NA	7e-32	-
rs1351394	C	T	Arm fat mass left	UKBB	European	2017	-0.01312	0.002383	3.65e-08	331164
rs1351394	C	T	Arm fat-free mass left	UKBB	European	2017	-0.0239	0.001545	6.28e-54	331159
rs1351394	C	T	Arm fat-free mass right	UKBB	European	2017	-0.02375	0.001515	2.24e-55	331221
rs1351394	C	T	Arm predicted mass left	UKBB	European	2017	-0.02381	0.00154	6.22e-54	331146
rs1351394	C	T	Arm predicted mass right	UKBB	European	2017	-0.02343	0.001509	2.47e-54	331216
rs1351394	C	T	Basal metabolic rate	UKBB	European	2017	-0.02679	0.001612	4.91e-62	331307
rs1351394	C	T	Birth weight	UKBB	European	2017	-0.03971	0.00317	5.57e-36	193063
rs1351394	C	T	Birth weight of first child	UKBB	European	2017	-0.03239	0.004458	3.77e-13	145558
rs1351394	C	T	Comparative body size at age 10	UKBB	European	2017	-0.009192	0.001664	3.34e-08	331693
rs1351394	C	T	Comparative height size at age 10	UKBB	European	2017	-0.02954	0.00166	7.86e-71	332021
rs1351394	C	T	Forced expiratory volume in 1-second	UKBB	European	2017	-0.02347	0.002081	1.76e-29	307638
rs1351394	C	T	Forced expiratory volume in 1-second, best measure	UKBB	European	2017	-0.0231	0.002288	5.83e-24	255492
rs1351394	C	T	Forced expiratory volume in 1-second, predicted	UKBB	European	2017	-0.02033	0.002731	9.99e-14	110423
rs1351394	C	T	Forced vital capacity	UKBB	European	2017	-0.0241	0.001973	2.74e-34	307638
rs1351394	C	T	Forced vital capacity, best measure	UKBB	European	2017	-0.0245	0.002167	1.24e-29	255492
rs1351394	C	T	Hand grip strength right	UKBB	European	2017	-0.01204	0.001757	7.11e-12	335842
rs1351394	C	T	Height	UKBB	European	2017	-0.04197	0.001726	1.84e-130	336474
rs1351394	C	T	Hip circumference	UKBB	European	2017	-0.01338	0.002408	2.77e-08	336601
rs1351394	C	T	Impedance of leg left	UKBB	European	2017	0.01415	0.002217	1.76e-10	331296
rs1351394	C	T	Impedance of leg right	UKBB	European	2017	0.01403	0.0022	1.8e-10	331301
rs1351394	C	T	Impedance of whole body	UKBB	European	2017	0.01015	0.001854	4.33e-08	331284
rs1351394	C	T	Leg fat-free mass left	UKBB	European	2017	-0.02491	0.001601	1.35e-54	331258
rs1351394	C	T	Leg fat-free mass right	UKBB	European	2017	-0.02557	0.0016	1.75e-57	331285
rs1351394	C	T	Leg predicted mass left	UKBB	European	2017	-0.02477	0.00159	1.02e-54	331253
rs1351394	C	T	Leg predicted mass right	UKBB	European	2017	-0.02539	0.00159	2.16e-57	331285
rs1351394	C	T	Sitting height	UKBB	European	2017	-0.03001	0.001879	2.05e-57	336172
rs1351394	C	T	Trunk fat mass	UKBB	European	2017	-0.01594	0.002448	7.45e-11	331093
rs1351394	C	T	Trunk fat-free mass	UKBB	European	2017	-0.02802	0.001531	8.32e-75	331030
rs1351394	C	T	Trunk predicted mass	UKBB	European	2017	-0.02785	0.001526	2.17e-74	330995
rs1351394	C	T	Weight	UKBB	European	2017	-0.02545	0.002124	4.51e-33	336227
rs1351394	C	T	Whole body fat mass	UKBB	European	2017	-0.01387	0.002372	5.06e-09	330762
rs1351394	C	T	Whole body fat-free mass	UKBB	European	2017	-0.02723	0.001537	3.38e-70	331291
rs1351394	C	T	Whole body water mass	UKBB	European	2017	-0.02704	0.001539	4.7e-69	331315
rs13389219	C	T	High light scatter percentage of red cells	27863252	European	2016	0.02284	0.003661	4.43e-10	173480
rs13389219	C	T	High light scatter reticulocyte count	27863252	European	2016	0.02486	0.003661	1.11e-11	173480
rs13389219	C	T	Reticulocyte count	27863252	European	2016	0.02749	0.003667	6.5e-14	173480
rs13389219	C	T	Reticulocyte fraction of red cells	27863252	European	2016	0.02487	0.003665	1.15e-11	173480
rs13389219	C	T	Type II diabetes	26551672	European	2015	0.09622	0.01297	1.2e-13	84780
rs13389219	C	T	Body mass index	29273807	Mixed	2018	-0.014	0.0023	2.6e-10	526508
rs13389219	C	T	Hip circumference	25673412	Mixed	2015	-0.021	0.0036	3.1e-09	227130
rs13389219	C	T	Hip circumference adjusted for BMI	25673412	Mixed	2015	-0.023	0.0036	2.6e-10	224776
rs13389219	C	T	Waist hip ratio in physically active females	28448500	Mixed	2017	0.0516	0.0057	2.26e-19	69213
rs13389219	C	T	Waist hip ratio in physically active indivdiuals	28448500	European	2017	0.029	0.0047	1.01e-09	108338
rs13389219	C	T	Waist hip ratio in physically active indivdiuals	28448500	Mixed	2017	0.0291	0.0045	9.97e-11	119177
rs13389219	C	T	Waist hip ratio in females	23754948	European	2013	0.044	0.0073	1.09e-09	42726
rs13389219	C	T	Waist hip ratio in females	25673412	Mixed	2015	0.045	0.0044	8.9e-24	124424
rs13389219	C	T	Waist hip ratio in female non-smokers	28443625	Mixed	2017	0.0202	0.0034	3.57e-09	83606
rs13389219	C	T	Waist hip ratio adjusted for physical activity in females	28448500	Mixed	2017	0.0537	0.0051	1.35e-25	89442
rs13389219	C	T	Waist hip ratio adjusted for physical activity	28448500	European	2017	0.0285	0.0042	8.48e-12	140089
rs13389219	C	T	Waist hip ratio adjusted for physical activity	28448500	Mixed	2017	0.0287	0.004	4.57e-13	158658
rs13389219	C	T	Waist circumference adjusted for smoking in females	28443625	Mixed	2017	0.0512	0.0047	8.58e-28	102729
rs13389219	C	T	Waist hip ratio adjusted for smoking	28443625	European	2017	0.0292	0.0038	1.11e-14	160258
rs13389219	C	T	Waist hip ratio adjusted for smoking	28443625	Mixed	2017	0.0289	0.0036	1.14e-15	180944
rs13389219	C	T	Waist hip ratio	20935629	European	2010	NA	NA	4.99e-10	77155
rs13389219	C	T	Waist hip ratio	25673412	European	2015	0.02	0.0034	2.5e-09	211910
rs13389219	C	T	Waist hip ratio	25673412	Mixed	2015	0.02	0.0033	1.5e-09	226300
rs13389219	C	T	Waist hip ratio adjusted for BMI in females greater than 50 years of age	26426971	European	2015	0.049	0.0057	1.1e-17	71906
rs13389219	C	T	Waist hip ratio adjusted for BMI in females less than or equal to 50 years of age	26426971	European	2015	0.058	0.0072	4.5e-16	44402
rs13389219	C	T	Waist hip ratio adjusted for BMI	25673412	Mixed	2015	0.028	0.0034	1.8e-16	223765
rs13389219	C	T	Waist circumference in female non-smokers	28443625	Mixed	2017	0.0358	0.0051	2.79e-12	93049
rs13389219	C	T	Waist circumference adjusted for smoking in females	28443625	Mixed	2017	0.0351	0.0046	1.75e-14	112214
rs13389219	C	T	High density lipoprotein	24097068	European	2013	-0.0226	0.0035	4.54e-10	187077
rs13389219	C	T	Triglycerides	24097068	European	2013	0.0271	0.0034	2.6e-15	177783
rs13389219	C	T	Triglycerides	20686565	Mixed	2010	0.0287	0.0049	3.05e-10	96598
rs13389219	C	T	Triglycerides	20686565	Mixed	2010	NA	NA	3.05e-10	100184
rs13389219	C	T	Triglycerides	22885922	Mixed	2012	NA	NA	3.1e-10	69033
rs13389219	C	T	Type 2 diabetes	22885922	Mixed	2012	NA	NA	1.1e-10	69033
rs13389219	C	T	Waist hip ratio	20935629	European	2010	NA	NA	4.99e-10	77167
rs13389219	C	T	Waist hip ratio tails upper and lower 5th percentiles	23563607	European	2013	NA	NA	3.24e-08	16068
rs13389219	C	T	High light scatter reticulocyte count	27863252	European	2016	-0.02486	0.003652	1e-11	-
rs13389219	C	T	Type 2 diabetes	22885922	Mixed	2012	0.06766	0.01181	1e-08	-
rs13389219	C	T	Waist hip ratio	23563607	European	2013	NA	NA	3e-08	-
rs13389219	C	T	Arm fat mass left	UKBB	European	2017	-0.01589	0.002435	6.8e-11	331164
rs13389219	C	T	Arm fat mass right	UKBB	European	2017	-0.01665	0.002435	7.93e-12	331226
rs13389219	C	T	Arm fat percentage left	UKBB	European	2017	-0.01723	0.001881	5.23e-20	331198
rs13389219	C	T	Arm fat percentage right	UKBB	European	2017	-0.01713	0.001889	1.21e-19	331249
rs13389219	C	T	Body fat percentage	UKBB	European	2017	-0.01944	0.001905	1.89e-24	331117
rs13389219	C	T	Diabetes diagnosed by doctor	UKBB	European	2017	0.003392	0.0005328	1.95e-10	336473
rs13389219	C	T	Hip circumference	UKBB	European	2017	-0.02631	0.002461	1.13e-26	336601
rs13389219	C	T	Impedance of arm left	UKBB	European	2017	-0.01425	0.001755	4.57e-16	331292
rs13389219	C	T	Impedance of arm right	UKBB	European	2017	-0.01387	0.001747	2.1e-15	331279
rs13389219	C	T	Impedance of whole body	UKBB	European	2017	-0.01195	0.001895	2.8e-10	331284
rs13389219	C	T	Leg fat mass left	UKBB	European	2017	-0.01336	0.001964	1.02e-11	331275
rs13389219	C	T	Leg fat mass right	UKBB	European	2017	-0.01409	0.001987	1.33e-12	331293
rs13389219	C	T	Leg fat percentage left	UKBB	European	2017	-0.01199	0.001554	1.22e-14	331278
rs13389219	C	T	Leg fat percentage right	UKBB	European	2017	-0.01303	0.001574	1.22e-16	331296
rs13389219	C	T	Trunk fat mass	UKBB	European	2017	-0.02185	0.002502	2.44e-18	331093
rs13389219	C	T	Trunk fat percentage	UKBB	European	2017	-0.0247	0.002283	2.96e-27	331113
rs13389219	C	T	Whole body fat mass	UKBB	European	2017	-0.01906	0.002424	3.83e-15	330762
rs1260326	C	T	Granulocyte count	27863252	European	2016	-0.03151	0.003656	6.81e-18	173480
rs1260326	C	T	Granulocyte percentage of myeloid white cells	27863252	European	2016	-0.03934	0.003636	2.81e-27	173480
rs1260326	C	T	Hematocrit	27863252	European	2016	0.02209	0.003594	7.85e-10	173480
rs1260326	C	T	High light scatter percentage of red cells	27863252	European	2016	-0.03532	0.00365	3.71e-22	173480
rs1260326	C	T	High light scatter reticulocyte count	27863252	European	2016	-0.03219	0.00365	1.15e-18	173480
rs1260326	C	T	Lymphocyte count	27863252	European	2016	-0.02574	0.003664	2.11e-12	173480
rs1260326	C	T	Monocyte percentage of white cells	27863252	European	2016	0.04419	0.003624	3.37e-34	173480
rs1260326	C	T	Myeloid white cell count	27863252	European	2016	-0.02869	0.003665	4.95e-15	173480
rs1260326	C	T	Neutrophil count	27863252	European	2016	-0.03308	0.003646	1.16e-19	173480
rs1260326	C	T	Platelet count	27863252	European	2016	-0.0386	0.00371	2.31e-25	173480
rs1260326	C	T	Plateletcrit	27863252	European	2016	-0.0356	0.003723	1.15e-21	173480
rs1260326	C	T	Red blood cell count	27863252	European	2016	0.02065	0.003617	1.15e-08	173480
rs1260326	C	T	Red cell distribution width	27863252	European	2016	0.02457	0.003604	9.38e-12	173480
rs1260326	C	T	Reticulocyte count	27863252	European	2016	-0.03311	0.003656	1.36e-19	173480
rs1260326	C	T	Reticulocyte fraction of red cells	27863252	European	2016	-0.03866	0.003654	3.68e-26	173480
rs1260326	C	T	Sum basophil neutrophil counts	27863252	European	2016	-0.03252	0.003653	5.49e-19	173480
rs1260326	C	T	Sum neutrophil eosinophil counts	27863252	European	2016	-0.03203	0.00365	1.7e-18	173480
rs1260326	C	T	White blood cell count	27863252	European	2016	-0.03411	0.003648	8.75e-21	173480
rs1260326	C	T	DPA 22:5n3	21829377	European	2011	-0.0165	0.0029	1.44e-08	8866
rs1260326	C	T	Palmitoleic acid 16:1n7	23362303	European	2013	-0.0195	0.0033	3.75e-09	8961
rs1260326	C	T	log eGFR creatinine in non diabetics	26831199	European	2016	-0.0065	0.00092	1.9e-12	118415
rs1260326	C	T	log eGFR creatinine	20383146	European	2010	NA	NA	1.3e-10	67093
rs1260326	C	T	log eGFR creatinine	26831199	European	2016	-0.0068	0.00092	3.4e-14	133767
rs1260326	C	T	Type II diabetes	26551672	European	2015	0.07696	0.01299	3.7e-09	84780
rs1260326	C	T	Height	25282103	European	2014	0.02	0.003	1.4e-11	252937
rs1260326	C	T	Height	28146470	European	2017	0.017	0.0027	8.4e-11	381625
rs1260326	C	T	Height	28146470	Mixed	2017	0.018	0.0024	5.8e-13	458927
rs1260326	C	T	Total cholesterol	24097068	European	2013	-0.0512	0.0036	3.08e-42	187251
rs1260326	C	T	Total cholesterol	20686565	Mixed	2010	-0.0551	0.0051	7.31e-27	100184
rs1260326	C	T	Triglycerides	24097068	European	2013	-0.1148	0.0034	2.29e-239	177765
rs1260326	C	T	Triglycerides	20686565	Mixed	2010	-0.1159	0.0049	5.68e-133	96598
rs1260326	C	T	2 hour glucose	20081857	European	2010	NA	NA	2.26e-21	15234
rs1260326	C	T	2 hour glucose tolerance test	22885924	European	2012	NA	NA	9.04e-15	133010
rs1260326	C	T	APOA1 assay lipoprotein fraction concentration	19936222	European	2009	NA	NA	2.87e-11	17296
rs1260326	C	T	APOA1 assay lipoprotein fraction concentration in fasting sample	19936222	European	2009	NA	NA	3.4e-09	17296
rs1260326	C	T	APOC3 apolipoprotein C III	19060906	European	2008	NA	NA	8.7e-12	19840
rs1260326	C	T	Albumin	20139978	East Asian	2010	NA	NA	4.36e-09	14700
rs1260326	C	T	C reactive protein	21300955	European	2011	NA	NA	5.4e-43	66185
rs1260326	C	T	C reactive protein	23263486	European	2012	NA	NA	3.8e-43	69374
rs1260326	C	T	C reactive protein	23505291	European	2013	NA	NA	5.41e-09	8356
rs1260326	C	T	FVII	21676895	Mixed	2011	NA	NA	1.7e-28	20300
rs1260326	C	T	FVII activity	21676895	Mixed	2011	NA	NA	5.6e-25	20300
rs1260326	C	T	FVII in plasma	20231535	European	2010	NA	NA	6.2e-24	23608
rs1260326	C	T	Fasting blood glucose	20081857	European	2010	NA	NA	4.3e-13	15234
rs1260326	C	T	Fasting blood glucose	20081858	European	2010	NA	NA	4.25e-13	46186
rs1260326	C	T	Fasting blood glucose	22885924	European	2012	NA	NA	2.17e-41	133010
rs1260326	C	T	Fasting blood glucose	23263486	European	2012	NA	NA	4.3e-13	69374
rs1260326	C	T	Fasting insulin	22885924	European	2012	NA	NA	2.74e-22	133010
rs1260326	C	T	Gamma glutamyl transferase	22001757	Mixed	2011	NA	NA	3.9e-13	61089
rs1260326	C	T	HDL cholesterol mean size lipoprotein fraction concentration	19936222	European	2009	NA	NA	7.2e-10	17296
rs1260326	C	T	HDL cholesterol small lipoprotein fraction concentration	19936222	European	2009	NA	NA	8.39e-21	17296
rs1260326	C	T	HDL cholesterol total lipoprotein fraction concentration	19936222	European	2009	NA	NA	6.3e-36	17296
rs1260326	C	T	HDL cholesterol total lipoprotein fraction concentration in fasting sample	19936222	European	2009	NA	NA	8e-28	17296
rs1260326	C	T	Hypertriglyceridemia	20657596	European	2010	NA	NA	6.5e-09	1660
rs1260326	C	T	Hypertriglyceridemia	23505323	Hispanic	2013	NA	NA	2.2e-13	2240
rs1260326	C	T	IFT172 expression in Lymphocytes lymphoblastoid cell lines tissue	20383146	European	2010	NA	NA	7e-12	67093
rs1260326	C	T	IFT172 gene expression in adipose tissue	22001757	Mixed	2011	NA	NA	1.5e-50	61089
rs1260326	C	T	IFT172 gene expression in human liver	20686565	Mixed	2010	NA	NA	7e-32	100184
rs1260326	C	T	IFT172 gene expression in human omental fat	20686565	Mixed	2010	NA	NA	2e-65	100184
rs1260326	C	T	IFT172 gene expression in liver	22001757	Mixed	2011	NA	NA	1e-29	61089
rs1260326	C	T	IFT172 gene expression in peripheral blood leucocytes	22001757	Mixed	2011	NA	NA	1.4e-57	61089
rs1260326	C	T	IFT172 trancript levels in human subcutaneous fat	20686565	Mixed	2010	NA	NA	8e-54	100184
rs1260326	C	T	Lipoprotein associated phospholipase A2 mass Lp2	23118302	European	2012	NA	NA	9.4e-09	6851
rs1260326	C	T	Metabolic syndrome domains Elevated plasma glucose	22022282	Mixed	2011	NA	NA	1.2e-08	25755
rs1260326	C	T	Metabolic syndrome domains Multivariate analysis	22022282	Mixed	2011	NA	NA	8.1e-16	25755
rs1260326	C	T	Plasma C reactive protein female	18439548	European	2008	NA	NA	3.57e-14	6345
rs1260326	C	T	Plasma docosapentaenoic acid levels	21829377	European	2011	NA	NA	1.44e-08	8866
rs1260326	C	T	Plasma palmitoleic acid	23362303	European	2013	NA	NA	3.75e-09	8961
rs1260326	C	T	Plasma protein C levels	20802025	European	2010	NA	NA	2.04e-17	8048
rs1260326	C	T	Platelet count PLT	22139419	European	2011	NA	NA	9.12e-10	18600
rs1260326	C	T	Serum albumin	22558069	East Asian	2012	NA	NA	3.1e-09	9103
rs1260326	C	T	Serum albumin	23022100	Mixed	2012	NA	NA	4.1e-19	62570
rs1260326	C	T	Serum creatinine	20383146	European	2010	NA	NA	3.4e-12	67093
rs1260326	C	T	Serum creatinine estimated glomerular filtration rate eGFR	20383146	European	2010	NA	NA	3e-14	67093
rs1260326	C	T	Serum creatinine estimated glomerular filtration rate eGFR	22479191	European	2012	NA	NA	4.48e-12	74354
rs1260326	C	T	Serum creatinine estimated glomerular filtration rate eGFR age 65	22479191	European	2012	NA	NA	4.3e-14	74354
rs1260326	C	T	Serum creatinine estimated glomerular filtration rate eGFR females	22479191	European	2012	NA	NA	3.8e-12	74354
rs1260326	C	T	Serum creatinine estimated glomerular filtration rate eGFR no diabetes	20383146	European	2010	NA	NA	3.8e-10	67093
rs1260326	C	T	Serum creatinine estimated glomerular filtration rate eGFR no hypertension	20383146	European	2010	NA	NA	6.2e-09	67093
rs1260326	C	T	Serum creatinine estimated glomerular filtration rate eGFR without diabetes	22479191	European	2012	NA	NA	7.7e-11	74354
rs1260326	C	T	Serum creatinine estimated glomerular filtration rate eGFR without hypertension	22479191	European	2012	NA	NA	9.7e-10	74354
rs1260326	C	T	Serum urate	20884846	European	2010	NA	NA	5.9e-17	28283
rs1260326	C	T	Serum urate	21768215	African	2011	NA	NA	7.66e-14	8651
rs1260326	C	T	Serum urate	23263486	European	2012	NA	NA	1.25e-44	69374
rs1260326	C	T	Total cholesterol	20339536	European	2010	NA	NA	4.99e-15	3928
rs1260326	C	T	Total cholesterol	20686565	Mixed	2010	NA	NA	4.4e-28	100184
rs1260326	C	T	Total cholesterol	23063622	European	2012	NA	NA	2.33e-19	66240
rs1260326	C	T	Triglycerides	18193043	European	2008	NA	NA	5.6e-22	8656
rs1260326	C	T	Triglycerides	18454146	Mixed	2008	NA	NA	3.9e-08	2684
rs1260326	C	T	Triglycerides	19060906	European	2008	NA	NA	1.66e-33	19840
rs1260326	C	T	Triglycerides	19060911	European	2008	NA	NA	5.17e-17	22562
rs1260326	C	T	Triglycerides	20139978	East Asian	2010	NA	NA	1.11e-11	14700
rs1260326	C	T	Triglycerides	20686565	Mixed	2010	NA	NA	1.3e-139	100184
rs1260326	C	T	Triglycerides	21943158	European	2011	NA	NA	2e-08	11683
rs1260326	C	T	Triglycerides	22629316	Mixed	2012	NA	NA	6.79e-35	44957
rs1260326	C	T	Triglycerides	23063622	European	2012	NA	NA	4.05e-88	66240
rs1260326	C	T	Triglycerides	23236364	Mixed	2012	NA	NA	1.34e-08	9813
rs1260326	C	T	Triglycerides	23505323	Hispanic	2013	NA	NA	1.1e-13	2240
rs1260326	C	T	Triglycerides by NMR lipoprotein fraction	19936222	European	2009	NA	NA	2.9e-35	17296
rs1260326	C	T	Triglycerides by NMR lipoprotein fraction in fasting sample	19936222	European	2009	NA	NA	3.48e-29	17296
rs1260326	C	T	Triglycerides change with statins	20339536	European	2010	NA	NA	5e-15	3928
rs1260326	C	T	Triglycerides females	22629316	Mixed	2012	NA	NA	1.75e-20	44957
rs1260326	C	T	Triglycerides in females	23063622	European	2012	NA	NA	3.9e-38	66240
rs1260326	C	T	Triglycerides in males	23063622	European	2012	NA	NA	1.17e-42	66240
rs1260326	C	T	Triglycerides lipoprotein fraction	19936222	European	2009	NA	NA	1e-37	17296
rs1260326	C	T	Triglycerides lipoprotein fraction in fasting sample	19936222	European	2009	NA	NA	4.45e-32	17296
rs1260326	C	T	Triglycerides ln	19802338	European	2008	NA	NA	1.3e-16	6382
rs1260326	C	T	Triglycerides ln	23063622	European	2012	NA	NA	5.08e-98	66240
rs1260326	C	T	Triglycerides males	22629316	Mixed	2012	NA	NA	1.27e-18	44957
rs1260326	C	T	Triglycerides mmoll	19060910	European	2008	NA	NA	5.18e-11	4763
rs1260326	C	T	Uric acid	19503597	European	2009	NA	NA	1.82e-09	28141
rs1260326	C	T	VLDL cholesterol large lipoprotein fraction concentration	19936222	European	2009	NA	NA	2.79e-28	17296
rs1260326	C	T	VLDL cholesterol large lipoprotein fraction concentration in fasting sample	19936222	European	2009	NA	NA	3.6e-24	17296
rs1260326	C	T	VLDL cholesterol mean size lipoprotein fraction concentration	19936222	European	2009	NA	NA	7.6e-16	17296
rs1260326	C	T	VLDL cholesterol mean size lipoprotein fraction concentration in fasting sample	19936222	European	2009	NA	NA	6.2e-14	17296
rs1260326	C	T	VLDL cholesterol medium lipoprotein fraction concentration	19936222	European	2009	NA	NA	3.67e-17	17296
rs1260326	C	T	VLDL cholesterol medium lipoprotein fraction concentration in fasting sample	19936222	European	2009	NA	NA	6.1e-15	17296
rs1260326	C	T	VLDL cholesterol total lipoprotein fraction concentration	19936222	European	2009	NA	NA	7.78e-17	17296
rs1260326	C	T	Serum urate	23263486	European	2012	-0.077	0.0055	1.31e-40	110195
rs1260326	C	T	Fasting glucose	22885924	European	2012	0.029	0.0021	2.17e-41	133010
rs1260326	C	T	Fasting glucose	20081858	European	2010	0.027	0.0037	4.25e-13	46186
rs1260326	C	T	log Fasting insulin	22885924	European	2012	0.019	0.0026	3.84e-14	108557
rs1260326	C	T	log Fasting insulin adjusted for BMI	22885924	European	2012	0.021	0.0021	2.74e-22	108557
rs1260326	C	T	Alcohol consumption	28937693	European	2017	-0.028	0.002924	1e-21	-
rs1260326	C	T	Alcohol consumption in current drinkers	28937693	European	2017	0.03	0.002977	7e-24	-
rs1260326	C	T	Blood metabolite levels	24816252	European	2014	-0.044	0.002358	1e-77	-
rs1260326	C	T	Blood metabolite levels	24816252	European	2014	-0.013	0.001731	6e-14	-
rs1260326	C	T	Blood metabolite levels	25898920	European	2015	NA	NA	6e-56	-
rs1260326	C	T	Blood metabolite ratios	24816252	European	2014	-0.041	0.001581	3e-148	-
rs1260326	C	T	C reactive protein levels	21300955	European	2011	-0.072	0.005437	5e-40	-
rs1260326	C	T	C reactive protein levels or total cholesterol levels pleiotropy	27286809	Unspecified	2016	NA	NA	3e-63	-
rs1260326	C	T	C reactive protein levels or triglyceride levels pleiotropy	27286809	Unspecified	2016	NA	NA	4e-151	-
rs1260326	C	T	Cardiovascular disease risk factors	21943158	European	2011	-0.082	0.01461	2e-08	-
rs1260326	C	T	Cholesterol total	20686565	Mixed	2010	-1.91	0.1779	7e-27	-
rs1260326	C	T	Cholesterol total	24097068	European	2013	-0.051	0.003744	3e-42	-
rs1260326	C	T	Cholesterol total	25961943	European	2015	-0.045	0.006169	3e-13	-
rs1260326	C	T	Chronic kidney disease	20383146	European	2010	-0.01	0.001316	3e-14	-
rs1260326	C	T	Crohns disease	28067908	Mixed	2017	NA	NA	6e-11	-
rs1260326	C	T	Glomerular filtration rate	27588450	Mixed	2016	0.872	0.1161	6e-14	-
rs1260326	C	T	Glomerular filtration rate creatinine	26831199	European	2016	-0.0068	0.0008949	3e-14	-
rs1260326	C	T	Glomerular filtration rate in non diabetics creatinine	26831199	European	2016	-0.0065	0.000924	2e-12	-
rs1260326	C	T	Glycemic traits pregnancy	23903356	Mixed	2013	-0.0044	0.0006111	6e-13	-
rs1260326	C	T	Glycemic traits pregnancy	23903356	Mixed	2013	-0.0116	0.001773	6e-11	-
rs1260326	C	T	Gout	25646370	East Asian	2015	NA	NA	2e-12	-
rs1260326	C	T	Gout	27899376	East Asian	2016	-0.27	0.04141	7e-11	-
rs1260326	C	T	Granulocyte count	27863252	European	2016	0.03151	0.003657	7e-18	-
rs1260326	C	T	Hematocrit	27863252	European	2016	0.02209	0.003595	8e-10	-
rs1260326	C	T	Hematological and biochemical traits	20139978	East Asian	2010	0.085	0.01445	4e-09	-
rs1260326	C	T	High light scatter reticulocyte percentage of red cells	27863252	European	2016	0.03532	0.003653	4e-22	-
rs1260326	C	T	Hypertriglyceridemia	20657596	European	2010	-0.5596	0.09664	7e-09	-
rs1260326	C	T	Hypertriglyceridemia	23505323	Hispanic	2013	NA	NA	2e-13	-
rs1260326	C	T	Inflammatory bowel disease	26192919	European	2015	-0.07711	0.009964	1e-14	-
rs1260326	C	T	Lipid metabolism phenotypes	19936222	European	2009	NA	NA	3e-29	-
rs1260326	C	T	Lipid metabolism phenotypes	19936222	European	2009	NA	NA	4e-24	-
rs1260326	C	T	Lipid metabolism phenotypes	19936222	European	2009	NA	NA	3e-28	-
rs1260326	C	T	Lipid metabolism phenotypes	19936222	European	2009	NA	NA	4e-32	-
rs1260326	C	T	Lipid metabolism phenotypes	19936222	European	2009	NA	NA	3e-35	-
rs1260326	C	T	Lipid metabolism phenotypes	19936222	European	2009	NA	NA	1e-37	-
rs1260326	C	T	Liver enzyme levels gamma glutamyl transferase	22001757	Mixed	2011	-3.2	0.441	4e-13	-
rs1260326	C	T	Lymphocyte counts	27863252	European	2016	0.02574	0.00366	2e-12	-
rs1260326	C	T	Metabolic traits	19060910	European	2008	-0.09	0.01439	4e-10	-
rs1260326	C	T	Metabolite levels	22286219	European	2012	NA	NA	3e-18	-
rs1260326	C	T	Metabolite levels	22916037	European	2012	NA	NA	1e-12	-
rs1260326	C	T	Metabolite levels small molecules and protein measures	27005778	European	2016	0.1	0.009506	7e-26	-
rs1260326	C	T	Myeloid white cell count	27863252	European	2016	0.02869	0.003666	5e-15	-
rs1260326	C	T	Neutrophil count	27863252	European	2016	0.03308	0.00364	1e-19	-
rs1260326	C	T	Non albumin protein levels	22558069	East Asian	2012	0.08	0.01349	3e-09	-
rs1260326	C	T	Nonalcoholic fatty liver disease	29385134	East Asian	2018	-0.3221	0.05272	1e-09	-
rs1260326	C	T	Plasma lactate levels	26433129	Mixed	2015	-0.08	0.005266	4e-52	-
rs1260326	C	T	Plasma lactate levels	26433129	Mixed	2015	-0.08	0.00553	2e-47	-
rs1260326	C	T	Platelet count	27863252	European	2016	0.0386	0.003705	2e-25	-
rs1260326	C	T	Platelet counts	22139419	European	2011	-2.334	0.381	9e-10	-
rs1260326	C	T	Plateletcrit	27863252	European	2016	0.0356	0.003718	1e-21	-
rs1260326	C	T	Red cell distribution width	27863252	European	2016	0.02457	0.003601	9e-12	-
rs1260326	C	T	Renal overload gout	27899376	East Asian	2016	-0.3001	0.05132	5e-09	-
rs1260326	C	T	Resting heart rate	27798624	Mixed	2016	0.2746	0.03374	4e-16	-
rs1260326	C	T	Serum albumin level	23022100	Mixed	2012	-0.0124	0.001632	3e-14	-
rs1260326	C	T	Serum albumin level	23022100	Mixed	2012	-0.027	0.004811	2e-08	-
rs1260326	C	T	Serum albumin level	23022100	Mixed	2012	-0.0138	0.001544	4e-19	-
rs1260326	C	T	Serum alpha1 antitrypsin levels	26174136	East Asian	2015	2.05	0.2508	3e-16	-
rs1260326	C	T	Sum basophil neutrophil counts	27863252	European	2016	0.03252	0.003649	5e-19	-
rs1260326	C	T	Sum neutrophil eosinophil counts	27863252	European	2016	0.03203	0.003657	2e-18	-
rs1260326	C	T	Triglyceride levels	28334899	East Asian	2017	-0.115	0.003384	4e-253	-
rs1260326	C	T	Triglycerides	19060906	European	2008	-0.12	0.01029	2e-31	-
rs1260326	C	T	Triglycerides	20139978	East Asian	2010	0.101	0.01484	1e-11	-
rs1260326	C	T	Triglycerides	20686565	Mixed	2010	-8.76	0.357	6e-133	-
rs1260326	C	T	Triglycerides	24097068	European	2013	-0.115	0.00348	2e-239	-
rs1260326	C	T	Triglycerides	25961943	European	2015	-0.123	0.006184	5e-88	-
rs1260326	C	T	Two hour glucose challenge	20081857	European	2010	-0.07	0.01111	3e-10	-
rs1260326	C	T	Urate levels	23263486	European	2012	-0.074	0.005274	1e-44	-
rs1260326	C	T	Waist circumference and related phenotypes	18454146	Mixed	2008	NA	NA	4e-08	-
rs1260326	C	T	White blood cell count	27863252	European	2016	0.03411	0.003649	9e-21	-
rs1260326	C	T	Alcohol intake frequency	UKBB	European	2017	-0.048	0.003633	7.6e-40	336965
rs1260326	C	T	Alcohol intake versus 10 years previously	UKBB	European	2017	-0.01242	0.001887	4.75e-11	313248
rs1260326	C	T	Arm fat-free mass left	UKBB	European	2017	0.01965	0.001579	1.49e-35	331159
rs1260326	C	T	Arm fat-free mass right	UKBB	European	2017	0.02004	0.001547	2.28e-38	331221
rs1260326	C	T	Arm predicted mass left	UKBB	European	2017	0.01948	0.001573	3.23e-35	331146
rs1260326	C	T	Arm predicted mass right	UKBB	European	2017	0.01989	0.001542	4.46e-38	331216
rs1260326	C	T	Basal metabolic rate	UKBB	European	2017	0.02018	0.001646	1.61e-34	331307
rs1260326	C	T	Comparative height size at age 10	UKBB	European	2017	0.01465	0.001696	5.72e-18	332021
rs1260326	C	T	Daytime dozing or sleeping	UKBB	European	2017	-0.007797	0.001228	2.19e-10	336082
rs1260326	C	T	Diabetes diagnosed by doctor	UKBB	European	2017	0.003817	0.0005326	7.62e-13	336473
rs1260326	C	T	Height	UKBB	European	2017	0.01674	0.001765	2.48e-21	336474
rs1260326	C	T	Impedance of arm left	UKBB	European	2017	-0.01918	0.001754	7.79e-28	331292
rs1260326	C	T	Impedance of arm right	UKBB	European	2017	-0.01881	0.001746	4.81e-27	331279
rs1260326	C	T	Impedance of leg left	UKBB	European	2017	-0.0211	0.002264	1.19e-20	331296
rs1260326	C	T	Impedance of leg right	UKBB	European	2017	-0.02049	0.002247	7.69e-20	331301
rs1260326	C	T	Impedance of whole body	UKBB	European	2017	-0.02163	0.001893	3.21e-30	331284
rs1260326	C	T	Leg fat-free mass left	UKBB	European	2017	0.01842	0.001635	2.01e-29	331258
rs1260326	C	T	Leg fat-free mass right	UKBB	European	2017	0.01843	0.001634	1.73e-29	331285
rs1260326	C	T	Leg predicted mass left	UKBB	European	2017	0.01824	0.001624	2.83e-29	331253
rs1260326	C	T	Leg predicted mass right	UKBB	European	2017	0.01839	0.001624	1.03e-29	331285
rs1260326	C	T	Medication for cholesterol, blood pressure or diabetes: cholesterol lowering medication	UKBB	European	2017	-0.01216	0.001551	4.58e-15	154702
rs1260326	C	T	Number of self-reported non-cancer illnesses	UKBB	European	2017	-0.01122	0.002052	4.53e-08	337159
rs1260326	C	T	Pulse rate	UKBB	European	2017	-0.02788	0.002559	1.23e-27	317756
rs1260326	C	T	Pulse rate	UKBB	European	2017	-0.02641	0.004339	1.15e-09	110153
rs1260326	C	T	Relative age of first facial hair	UKBB	European	2017	-0.008943	0.00162	3.41e-08	151113
rs1260326	C	T	Self-reported diabetes	UKBB	European	2017	0.003066	0.0004829	2.16e-10	337159
rs1260326	C	T	Self-reported gout	UKBB	European	2017	-0.00323	0.0002936	3.83e-28	337159
rs1260326	C	T	Self-reported high cholesterol	UKBB	European	2017	-0.01023	0.000814	3.17e-36	337159
rs1260326	C	T	Sitting height	UKBB	European	2017	0.01941	0.00192	5.04e-24	336172
rs1260326	C	T	Sodium in urine	UKBB	European	2017	-0.01953	0.002418	6.68e-16	326831
rs1260326	C	T	Treatment with allopurinol	UKBB	European	2017	-0.002605	0.0002624	3.24e-23	337159
rs1260326	C	T	Treatment with atorvastatin	UKBB	European	2017	-0.00323	0.0004254	3.15e-14	337159
rs1260326	C	T	Treatment with cholesterol lowering medication	UKBB	European	2017	-0.008473	0.001132	7.06e-14	180203
rs1260326	C	T	Treatment with simvastatin	UKBB	European	2017	-0.004792	0.0007876	1.17e-09	337159
rs1260326	C	T	Trunk fat-free mass	UKBB	European	2017	0.02196	0.001564	9.39e-45	331030
rs1260326	C	T	Trunk predicted mass	UKBB	European	2017	0.02192	0.001559	6.87e-45	330995
rs1260326	C	T	Weight	UKBB	European	2017	0.01778	0.00217	2.53e-16	336227
rs1260326	C	T	Whole body fat-free mass	UKBB	European	2017	0.02108	0.00157	4.4e-41	331291
rs1260326	C	T	Whole body water mass	UKBB	European	2017	0.02132	0.001572	7.14e-42	331315
rs1260326	C	T	Age at menopause	26414677	European	2015	-0.13	0.02	1e-09	69360
rs1260326	C	T	Triglycerides	28334899	East Asian	2017	-0.1079	0.0111	9.59e-22	17329
rs1260326	C	T	Blood proteins	22558069	East Asian	2012	NA	NA	3e-09	-
rs1260326	C	T	C reactive protein	21300955	European	2011	NA	NA	5e-40	-
rs1260326	C	T	Cholesterol	20686565	Mixed	2010	NA	NA	7e-27	-
rs1260326	C	T	Gamma glutamyltransferase	22001757	Mixed	2011	NA	NA	4e-13	-
rs1260326	C	T	Glucose tolerance test	20081857	European	2010	NA	NA	3e-10	-
rs1260326	C	T	Hypertriglyceridemia	20657596	European	2010	NA	NA	7e-09	-
rs1260326	C	T	Kidney diseases	20383146	European	2010	NA	NA	3e-14	-
rs1260326	C	T	Metabolism	22286219	European	2012	NA	NA	3e-18	-
rs1260326	C	T	Triglycerides	18454146	Mixed	2008	NA	NA	4e-08	-
rs1260326	C	T	Triglycerides	19060906	European	2008	NA	NA	2e-31	-
rs1260326	C	T	Triglycerides	19060910	European	2008	NA	NA	3.56e-10	-
rs1260326	C	T	Triglycerides	19060910	European	2008	NA	NA	4e-10	-
rs1260326	C	T	Triglycerides	20686565	Mixed	2010	NA	NA	6e-133	-
rs1260326	C	T	Triglycerides	21943158	European	2011	NA	NA	2e-08	-
rs12454712	C	T	High light scatter percentage of red cells	27863252	European	2016	-0.02056	0.003702	2.79e-08	173480
rs12454712	C	T	High light scatter reticulocyte count	27863252	European	2016	-0.02299	0.003702	5.3e-10	173480
rs12454712	C	T	Reticulocyte count	27863252	European	2016	-0.02442	0.003708	4.57e-11	173480
rs12454712	C	T	Reticulocyte fraction of red cells	27863252	European	2016	-0.0208	0.003706	2e-08	173480
rs12454712	C	T	Type 2 diabetes	22325160	Mixed	2012	NA	NA	2.14e-08	71562
rs12454712	C	T	Body mass index	28892062	East Asian	2017	0.018	0.002708	3e-11	-
rs12454712	C	T	High light scatter reticulocyte count	27863252	European	2016	0.02299	0.003697	5e-10	-
rs12454712	C	T	Modified Stumvoll Insulin Sensitivity Index	27416945	European	2016	-0.05	0.008909	2e-08	-
rs12454712	C	T	Modified Stumvoll Insulin Sensitivity Index interaction with BMI	27416945	European	2016	-0.00336	0.0006063	3e-08	-
rs12454712	C	T	Reticulocyte count	27863252	European	2016	0.02442	0.003716	5e-11	-
rs12454712	C	T	Type 2 diabetes	28869590	Mixed	2017	0.048	0.008742	4e-08	-
rs12454712	C	T	Waist to hip ratio adjusted for body mass index	25673412	Mixed	2015	-0.0347	0.00568	1e-09	-
rs12454712	C	T	Waist to hip ratio adjusted for body mass index	25673412	Mixed	2015	-0.0329	0.005547	3e-09	-
rs12454712	C	T	Arm fat-free mass left	UKBB	European	2017	0.009298	0.001593	5.36e-09	331159
rs12454712	C	T	Arm fat-free mass right	UKBB	European	2017	0.008898	0.001562	1.22e-08	331221
rs12454712	C	T	Arm predicted mass left	UKBB	European	2017	0.009038	0.001587	1.24e-08	331146
rs12454712	C	T	Arm predicted mass right	UKBB	European	2017	0.00888	0.001556	1.15e-08	331216
rs12454712	C	T	Basal metabolic rate	UKBB	European	2017	0.01028	0.001662	6.17e-10	331307
rs12454712	C	T	Body mass index	UKBB	European	2017	0.01432	0.002479	7.62e-09	336107
rs12454712	C	T	Hip circumference	UKBB	European	2017	0.01857	0.002482	7.31e-14	336601
rs12454712	C	T	Impedance of leg left	UKBB	European	2017	-0.01275	0.002285	2.44e-08	331296
rs12454712	C	T	Impedance of leg right	UKBB	European	2017	-0.01331	0.002268	4.35e-09	331301
rs12454712	C	T	Leg fat-free mass left	UKBB	European	2017	0.01084	0.00165	5.04e-11	331258
rs12454712	C	T	Leg fat-free mass right	UKBB	European	2017	0.01096	0.00165	3.08e-11	331285
rs12454712	C	T	Leg predicted mass left	UKBB	European	2017	0.01094	0.001639	2.49e-11	331253
rs12454712	C	T	Leg predicted mass right	UKBB	European	2017	0.01072	0.001639	6.19e-11	331285
rs12454712	C	T	Weight	UKBB	European	2017	0.01386	0.00219	2.47e-10	336227
rs12454712	C	T	Whole body fat-free mass	UKBB	European	2017	0.009324	0.001585	4.03e-09	331291
rs12454712	C	T	Whole body water mass	UKBB	European	2017	0.009472	0.001587	2.41e-09	331315
rs1206760	A	G	Heel bone mineral density	UKBB	European	2017	0.02096	0.003147	2.7e-11	194398
rs1206760	A	G	Hip circumference	UKBB	European	2017	0.0157	0.002433	1.11e-10	336601
rs11727676	C	T	Body mass index	25673413	European	2015	-0.0358	0.0064	2.55e-08	296401
rs11727676	C	T	Body mass index	25673413	Mixed	2015	-0.0365	0.0063	6.25e-09	311073
rs11727676	C	T	Body mass index	25673413	Mixed	2015	-0.037	0.006361	6e-09	-
rs11727676	C	T	Body mass index	25673413	Mixed	2015	-0.036	0.006497	3e-08	-
rs11727676	C	T	Comparative height size at age 10	UKBB	European	2017	0.02741	0.002814	2.05e-22	332021
rs11727676	C	T	Forced expiratory volume in 1-second, predicted percentage	UKBB	European	2017	-0.04616	0.007199	1.45e-10	110423
rs11727676	C	T	Height	UKBB	European	2017	0.02595	0.002929	7.91e-19	336474
rs11727676	C	T	Impedance of arm left	UKBB	European	2017	0.02266	0.002911	6.98e-15	331292
rs11727676	C	T	Impedance of arm right	UKBB	European	2017	0.02053	0.002898	1.4e-12	331279
rs11727676	C	T	Impedance of leg left	UKBB	European	2017	0.02091	0.003758	2.62e-08	331296
rs11727676	C	T	Impedance of whole body	UKBB	European	2017	0.02414	0.003143	1.57e-14	331284
rs11727676	C	T	Peak expiratory flow	UKBB	European	2017	-0.02321	0.003669	2.55e-10	307638
rs11708067	A	G	Type II diabetes	26551672	European	2015	0.116	0.01567	1.1e-13	84780
rs11708067	A	G	Type II diabetes adjusted for BMI	28566273	European	2017	0.12	0.018	2.2e-11	159208
rs11708067	A	G	Type II diabetes	28566273	European	2017	0.11	0.015	8.8e-13	159208
rs11708067	A	G	Type II diabetes	24509480	Mixed	2014	0.09531	0.01617	1.4e-08	110452
rs11708067	A	G	Birthweight	23202124	European	2013	-0.059	0.01	6.2e-09	26836
rs11708067	A	G	Body mass index	29273807	European	2018	-0.016	0.0027	8.9e-09	449889
rs11708067	A	G	Body mass index	29273807	Mixed	2018	-0.014	0.0025	2e-08	526508
rs11708067	A	G	2 hour glucose tolerance test	22885924	European	2012	NA	NA	5.92e-13	133010
rs11708067	A	G	Birth weight	23202124	European	2013	NA	NA	6.2e-09	26836
rs11708067	A	G	Birth weight and fasting glucose	23202124	European	2013	NA	NA	1.7e-14	26836
rs11708067	A	G	Birth weight and logHOMA B	23202124	European	2013	NA	NA	3.6e-08	26836
rs11708067	A	G	Birth weight and type 2 diabetes	23202124	European	2013	NA	NA	6.18e-09	26836
rs11708067	A	G	Fasting blood glucose	20081858	European	2010	NA	NA	7.1e-22	46186
rs11708067	A	G	Fasting blood glucose	22581228	European	2012	NA	NA	6.79e-09	58074
rs11708067	A	G	Fasting blood glucose	22885924	European	2012	NA	NA	1.3e-18	133010
rs11708067	A	G	HOMA B	20081858	European	2010	NA	NA	2.5e-12	46186
rs11708067	A	G	Type 2 diabetes	20081858	European	2010	NA	NA	9.9e-21	46186
rs11708067	A	G	Type 2 diabetes	22885922	Mixed	2012	NA	NA	1.3e-18	69033
rs11708067	A	G	Type 2 diabetes females	22885922	Mixed	2012	NA	NA	1.7e-10	69033
rs11708067	A	G	2 hour fasting glucose	22885924	European	2012	0.091	0.014	3.23e-11	42854
rs11708067	A	G	Fasting glucose	22885924	European	2012	0.023	0.0026	1.3e-18	133010
rs11708067	A	G	Fasting glucose	20081858	European	2010	0.027	0.0047	8.72e-09	46186
rs11708067	A	G	HbA1c	28898252	European	2017	0.013	0.0019	1.42e-12	123665
rs11708067	A	G	Fasting glucose related traits	20081858	European	2010	NA	NA	7e-22	-
rs11708067	A	G	Fasting glucose related traits	20081858	European	2010	NA	NA	3e-12	-
rs11708067	A	G	Fasting glucose related traits interaction with BMI	22581228	European	2012	NA	NA	3e-10	-
rs11708067	A	G	Glycated hemoglobin levels	28898252	African	2017	0.0132	0.001851	1e-12	-
rs11708067	A	G	Type 2 diabetes	22885922	Mixed	2012	0.1222	0.01921	2e-10	-
rs11708067	A	G	Type 2 diabetes	28869590	Mixed	2017	-0.095	0.01037	5e-20	-
rs11708067	A	G	Type 2 diabetes	28869590	Mixed	2017	-0.1044	0.01229	2e-17	-
rs11708067	A	G	Birth weight	UKBB	European	2017	-0.03726	0.00367	3.27e-24	193063
rs11708067	A	G	Diabetes diagnosed by doctor	UKBB	European	2017	0.003695	0.0006047	9.91e-10	336473
rs11708067	A	G	Forced expiratory volume in 1-second, best measure	UKBB	European	2017	0.0146	0.002654	3.77e-08	255492
rs11708067	A	G	Height	UKBB	European	2017	0.01435	0.002004	8.03e-13	336474
rs11708067	A	G	Illnesses of mother: diabetes	UKBB	European	2017	0.005431	0.0008452	1.32e-10	309953
rs11708067	A	G	Sitting height	UKBB	European	2017	0.01694	0.00218	7.83e-15	336172
rs11708067	A	G	Glucose tolerance test	20081858	European	2010	NA	NA	7e-22	-
rs11708067	A	G	Glucose transporter type 2	20081858	European	2010	NA	NA	3e-12	-
rs116141873	G	T	Mean corpuscular volume	27863252	European	2016	0.05555	0.008246	1.62e-11	173480
rs116141873	G	T	Red blood cell count	27863252	European	2016	-0.04991	0.008318	1.97e-09	173480
rs116141873	G	T	Birth weight	UKBB	European	2017	-0.05202	0.007388	1.9e-12	193063
rs116141873	G	T	Birth weight of first child	UKBB	European	2017	-0.07853	0.01039	4.19e-14	145558
rs116141873	G	T	Comparative height size at age 10	UKBB	European	2017	-0.03405	0.00388	1.69e-18	332021
rs116141873	G	T	Forced expiratory volume in 1-second	UKBB	European	2017	-0.04078	0.004872	5.74e-17	307638
rs116141873	G	T	Forced expiratory volume in 1-second, best measure	UKBB	European	2017	-0.04831	0.005365	2.17e-19	255492
rs116141873	G	T	Forced vital capacity	UKBB	European	2017	-0.03633	0.00462	3.72e-15	307638
rs116141873	G	T	Forced vital capacity, best measure	UKBB	European	2017	-0.04536	0.00508	4.28e-19	255492
rs116141873	G	T	Height	UKBB	European	2017	-0.05085	0.004039	2.41e-36	336474
rs116141873	G	T	Sitting height	UKBB	European	2017	-0.0318	0.004394	4.58e-13	336172
rs116141873	G	T	Waist circumference	UKBB	European	2017	-0.02991	0.005035	2.84e-09	336639
rs10865959	C	G	Crohns disease	26192919	European	2015	-0.1553	0.0253	7.81e-10	20883
rs10865959	C	G	Inflammatory bowel disease	26192919	European	2015	-0.1063	0.0184	8.38e-09	34652
rs10865959	C	G	Intelligence multi trait analysis	29326435	Mixed	2018	0.0215	0.003206	2e-11	-
rs10865959	C	G	Arm fat mass left	UKBB	European	2017	0.01872	0.00255	2.14e-13	331164
rs10865959	C	G	Arm fat mass right	UKBB	European	2017	0.01889	0.002549	1.25e-13	331226
rs10865959	C	G	Arm fat percentage left	UKBB	European	2017	0.01424	0.001969	4.83e-13	331198
rs10865959	C	G	Arm fat percentage right	UKBB	European	2017	0.01378	0.001979	3.34e-12	331249
rs10865959	C	G	Body fat percentage	UKBB	European	2017	0.01526	0.001995	1.99e-14	331117
rs10865959	C	G	Body mass index	UKBB	European	2017	0.01815	0.002574	1.78e-12	336107
rs10865959	C	G	Diastolic blood pressure	UKBB	European	2017	0.01695	0.002637	1.31e-10	317756
rs10865959	C	G	Fluid intelligence score	UKBB	European	2017	-0.05304	0.009652	3.92e-08	108818
rs10865959	C	G	Heel bone mineral density	UKBB	European	2017	0.02374	0.003329	9.91e-13	194398
rs10865959	C	G	Heel bone mineral density left	UKBB	European	2017	0.03061	0.004463	6.96e-12	106254
rs10865959	C	G	Heel bone mineral density right	UKBB	European	2017	0.0299	0.004434	1.55e-11	106251
rs10865959	C	G	Leg fat mass left	UKBB	European	2017	0.01579	0.002056	1.59e-14	331275
rs10865959	C	G	Leg fat mass right	UKBB	European	2017	0.01564	0.00208	5.56e-14	331293
rs10865959	C	G	Leg fat percentage left	UKBB	European	2017	0.01231	0.001627	3.83e-14	331278
rs10865959	C	G	Leg fat percentage right	UKBB	European	2017	0.01214	0.001648	1.77e-13	331296
rs10865959	C	G	Pulse rate	UKBB	European	2017	0.02859	0.002681	1.5e-26	317756
rs10865959	C	G	Qualifications: A levels or as levels or equivalent	UKBB	European	2017	-0.007918	0.001169	1.28e-11	334070
rs10865959	C	G	Qualifications: college or university degree	UKBB	European	2017	-0.008745	0.00122	7.56e-13	334070
rs10865959	C	G	Time spent watching television	UKBB	European	2017	0.01311	0.002001	5.82e-11	319740
rs10865959	C	G	Trunk fat mass	UKBB	European	2017	0.01983	0.00262	3.76e-14	331093
rs10865959	C	G	Trunk fat percentage	UKBB	European	2017	0.01783	0.002391	8.96e-14	331113
rs10865959	C	G	Waist circumference	UKBB	European	2017	0.01519	0.002304	4.32e-11	336639
rs10865959	C	G	Weight	UKBB	European	2017	0.015	0.002273	4.17e-11	336227
rs10865959	C	G	Whole body fat mass	UKBB	European	2017	0.01952	0.002538	1.49e-14	330762
rs10050393	C	T	Arm fat percentage left	UKBB	European	2017	0.01018	0.001851	3.83e-08	331198
rs10050393	C	T	Birth weight of first child	UKBB	European	2017	0.02478	0.004473	3.04e-08	145558
rs10050393	C	T	Body fat percentage	UKBB	European	2017	0.01053	0.001875	1.96e-08	331117
rs10050393	C	T	Trunk fat percentage	UKBB	European	2017	0.01417	0.002247	2.93e-10	331113
FBG→sleep disturbance
rs9650069	C	T	Type II diabetes adjusted for BMI	28566273	European	2017	0.13	0.016	1.7e-16	159208
rs9650069	C	T	Type II diabetes	28566273	European	2017	0.11	0.013	3e-16	159208
rs9650069	C	T	Diabetes diagnosed by doctor	UKBB	European	2017	0.004932	0.0005673	3.54e-18	336473
rs9650069	C	T	Illnesses of father: diabetes	UKBB	European	2017	0.004612	0.0008238	2.16e-08	293407
rs9650069	C	T	Illnesses of mother: diabetes	UKBB	European	2017	0.004411	0.0007929	2.65e-08	309953
rs9650069	C	T	Self-reported diabetes	UKBB	European	2017	0.004245	0.0005144	1.57e-16	337159
rs9650069	C	T	Treatment with metformin	UKBB	European	2017	0.002471	0.000413	2.2e-09	337159
rs9348441	A	T	Body mass index females	28892062	East Asian	2017	-0.03788	0.005442	3.36e-12	82438
rs9348441	A	T	Body mass index males	28892062	East Asian	2017	-0.04406	0.004978	8.64e-19	90992
rs9348441	A	T	Body mass index	28892062	East Asian	2017	-0.04076	0.003673	1.27e-28	173430
rs9348441	A	T	Type II diabetes	26551672	European	2015	0.1354	0.01403	2.8e-22	84780
rs9348441	A	T	Type II diabetes adjusted for BMI	28566273	European	2017	0.19	0.016	2.7e-30	159208
rs9348441	A	T	Type II diabetes	28566273	European	2017	0.17	0.013	2.8e-36	159208
rs9348441	A	T	Birth weight	UKBB	European	2017	-0.0341	0.003595	2.44e-21	193063
rs9348441	A	T	Diabetes diagnosed by doctor	UKBB	European	2017	0.006172	0.0005912	1.64e-25	336473
rs9348441	A	T	Illnesses of father: diabetes	UKBB	European	2017	0.004961	0.000858	7.4e-09	293407
rs9348441	A	T	Illnesses of mother: diabetes	UKBB	European	2017	0.004852	0.0008267	4.38e-09	309953
rs9348441	A	T	Self-reported diabetes	UKBB	European	2017	0.004735	0.0005361	1.03e-18	337159
rs9348441	A	T	Treatment with gliclazide	UKBB	European	2017	0.001409	0.0002512	2.05e-08	337159
rs9348441	A	T	Treatment with metformin	UKBB	European	2017	0.003268	0.0004304	3.14e-14	337159
rs896854	T	C	Type II diabetes	24509480	Mixed	2014	0.07696	0.01418	1.7e-09	110452
rs896854	T	C	Type 2 diabetes	20581827	European	2010	NA	NA	9.9e-10	47117
rs896854	T	C	Type 2 diabetes	23300278	South Asian	2013	NA	NA	1e-09	1616
rs896854	T	C	Type 2 diabetes	20581827	European	2010	0.05827	0.009538	1e-09	-
rs896854	T	C	Diabetes mellitus type 2	20581827	European	2010	NA	NA	1e-09	-
rs878521	A	G	Type II diabetes	26551672	European	2015	0.09075	0.01491	1.2e-09	84780
rs878521	A	G	Metabolite levels small molecules and protein measures	27005778	European	2016	0.09	0.01205	8e-14	-
rs7903146	C	T	Body mass index males	28892062	East Asian	2017	0.07434	0.01161	1.53e-10	90992
rs7903146	C	T	Body mass index	28892062	East Asian	2017	0.05685	0.008601	3.85e-11	173430
rs7903146	C	T	Type II diabetes adjusted for BMI	28566273	European	2017	-0.33	0.016	3.2e-94	159208
rs7903146	C	T	Type II diabetes	22885922	European	2012	-0.3365	0.01998	5.5e-65	63390
rs7903146	C	T	Type II diabetes	28566273	European	2017	-0.29	0.013	9.3e-108	159208
rs7903146	C	T	Type II diabetes	24509480	Mixed	2014	-0.2852	0.01535	7.8e-75	110452
rs7903146	C	T	Maternal effects on offspring birthweight	29309628	European	2018	-0.0335	0.0059	1.2e-08	68253
rs7903146	C	T	Body mass index in males greater than 50 years of age	26426971	European	2015	0.037	0.0055	1.5e-11	91689
rs7903146	C	T	Body mass index in males	25673413	Mixed	2015	0.0294	0.0045	3.89e-11	152877
rs7903146	C	T	Body mass index in male non-smokers	28443625	Mixed	2017	0.0341	0.0059	6.75e-09	78079
rs7903146	C	T	Body mass index in non-smokers	28443625	Mixed	2017	0.0264	0.0043	6.54e-10	168264
rs7903146	C	T	Body mass index adjusted for physical activity	28448500	Mixed	2017	0.0243	0.0039	5.09e-10	196840
rs7903146	C	T	Body mass index	25673413	European	2015	0.0234	0.0034	1.11e-11	322130
rs7903146	C	T	Body mass index	29273807	European	2018	0.029	0.0025	1.9e-31	449889
rs7903146	C	T	Body mass index	25673413	Mixed	2015	0.0235	0.0033	1.1e-12	339198
rs7903146	C	T	Body mass index	29273807	Mixed	2018	0.031	0.0023	2.2e-42	526508
rs7903146	C	T	Hip circumference in males	25673412	Mixed	2015	0.031	0.0055	1e-08	98128
rs7903146	C	T	Hip circumference	25673412	European	2015	0.026	0.0039	2.1e-11	210777
rs7903146	C	T	Hip circumference	25673412	Mixed	2015	0.027	0.0038	4.8e-12	225165
rs7903146	C	T	Waist circumference in males	25673412	Mixed	2015	0.03	0.0052	4.6e-09	109987
rs7903146	C	T	Waist circumference	25673412	European	2015	0.022	0.0037	3.9e-09	232078
rs7903146	C	T	Waist circumference	25673412	Mixed	2015	0.022	0.0036	1.7e-09	244418
rs7903146	C	T	2 hour glucose	20081857	European	2010	NA	NA	2.57e-08	15234
rs7903146	C	T	2 hour glucose	20081858	European	2010	NA	NA	2.6e-08	46186
rs7903146	C	T	2 hour glucose	20581827	European	2010	NA	NA	2.57e-08	47117
rs7903146	C	T	2 hour glucose tolerance test	22885924	European	2012	NA	NA	2.49e-14	133010
rs7903146	C	T	Fasting blood glucose	20081858	European	2010	NA	NA	2.8e-08	46186
rs7903146	C	T	Fasting blood glucose	20581827	European	2010	NA	NA	2.8e-08	47117
rs7903146	C	T	Fasting blood glucose	22581228	European	2012	NA	NA	9.55e-13	58074
rs7903146	C	T	Fasting blood glucose	22885922	Mixed	2012	NA	NA	2.7e-20	69033
rs7903146	C	T	Fasting blood glucose	22885924	European	2012	NA	NA	1.32e-25	133010
rs7903146	C	T	Fasting blood glucose in non diabetics	21873549	European	2011	NA	NA	2.8e-08	10701
rs7903146	C	T	Fasting insulin	22885922	Mixed	2012	NA	NA	6.1e-11	69033
rs7903146	C	T	Fasting insulin	22885924	European	2012	NA	NA	6.1e-11	133010
rs7903146	C	T	Fasting proinsulin levels in non diabetics	21873549	European	2011	NA	NA	2.29e-20	10701
rs7903146	C	T	Nonobese type 2 diabetes	19056611	European	2008	NA	NA	4.4e-12	4862
rs7903146	C	T	Obesity in type 2 diabetes body mass index	19056611	European	2008	NA	NA	1.4e-08	4862
rs7903146	C	T	Type 2 diabetes	17293876	European	2007	NA	NA	1.53e-34	1275
rs7903146	C	T	Type 2 diabetes	17463246	European	2007	NA	NA	1e-48	5217
rs7903146	C	T	Type 2 diabetes	17463248	European	2007	NA	NA	1e-48	2335
rs7903146	C	T	Type 2 diabetes	18372903	European	2008	NA	NA	3e-23	10128
rs7903146	C	T	Type 2 diabetes	19056611	European	2008	NA	NA	4.2e-15	4862
rs7903146	C	T	Type 2 diabetes	19184112	European	2009	NA	NA	3.2e-17	1634
rs7903146	C	T	Type 2 diabetes	19401414	East Asian	2009	NA	NA	1e-48	1022
rs7903146	C	T	Type 2 diabetes	19734900	European	2009	NA	NA	1.21e-30	1376
rs7903146	C	T	Type 2 diabetes	20081858	European	2010	NA	NA	2.2e-51	46186
rs7903146	C	T	Type 2 diabetes	20581827	European	2010	NA	NA	2.21e-51	47117
rs7903146	C	T	Type 2 diabetes	20818381	Mixed	2010	NA	NA	1.57e-08	7541
rs7903146	C	T	Type 2 diabetes	21347282	African	2011	NA	NA	2e-34	8090
rs7903146	C	T	Type 2 diabetes	21873549	European	2011	NA	NA	2.2e-51	10701
rs7903146	C	T	Type 2 diabetes	21874001	South Asian	2011	NA	NA	5.1e-68	20019
rs7903146	C	T	Type 2 diabetes	22101970	Mixed	2011	NA	NA	2.05e-15	6488
rs7903146	C	T	Type 2 diabetes	22325160	Mixed	2012	NA	NA	5.28e-125	71562
rs7903146	C	T	Type 2 diabetes	22885922	Mixed	2012	NA	NA	1.2e-139	69033
rs7903146	C	T	Type 2 diabetes	23209189	Mixed	2012	NA	NA	1.2e-35	2128
rs7903146	C	T	Type 2 diabetes	23300278	South Asian	2013	NA	NA	8.53e-75	1616
rs7903146	C	T	Type 2 diabetes end stage renal disease	22238593	African	2012	NA	NA	2.46e-08	1994
rs7903146	C	T	Type 2 diabetes females	22885922	Mixed	2012	NA	NA	4e-73	69033
rs7903146	C	T	Type 2 diabetes in lean individuals BMI25 Kgm2	22693455	European	2012	NA	NA	2e-40	60647
rs7903146	C	T	Type 2 diabetes in obese individuals BMI30 Kgm2	22693455	European	2012	NA	NA	4.4e-21	60647
rs7903146	C	T	Type 2 diabetes males	21874001	South Asian	2011	NA	NA	1.2e-20	20019
rs7903146	C	T	Type 2 diabetes males	22885922	Mixed	2012	NA	NA	5.6e-92	69033
rs7903146	C	T	Type 2 diabetes with obesity	20581827	European	2010	NA	NA	4.34e-10	47117
rs7903146	C	T	Type 2 diabetes without obesity	17460697	European	2007	NA	NA	2.4e-11	6674
rs7903146	C	T	Type 2 diabetes without obesity	20581827	European	2010	NA	NA	9.72e-45	47117
rs7903146	C	T	2 hour fasting glucose	22885924	European	2012	-0.088	0.013	5.62e-12	42854
rs7903146	C	T	2 hour fasting glucose	20081857	European	2010	-0.12	0.021	2.57e-08	15234
rs7903146	C	T	Fasting glucose	22885924	European	2012	-0.022	0.0024	2.71e-20	133010
rs7903146	C	T	Fasting glucose	20081858	European	2010	-0.023	0.0041	2.8e-08	46186
rs7903146	C	T	log Fasting insulin	22885924	European	2012	0.018	0.0028	6.13e-11	108557
rs7903146	C	T	log Proinsulin	21873549	European	2011	-0.067	0.0077	3.48e-18	10701
rs7903146	C	T	BMI in non smokers	28443625	European	2017	-0.0264	0.004281	7e-10	-
rs7903146	C	T	BMI in non smokers	28443625	European	2017	-0.0341	0.005889	7e-09	-
rs7903146	C	T	Body mass index	25673413	Mixed	2015	0.023	0.003379	1e-11	-
rs7903146	C	T	Body mass index	25673413	Mixed	2015	0.024	0.003366	1e-12	-
rs7903146	C	T	Body mass index	25673413	Mixed	2015	0.029	0.004391	4e-11	-
rs7903146	C	T	Body mass index	28448500	European	2017	0.0315	0.005778	5e-08	-
rs7903146	C	T	Body mass index	28448500	European	2017	0.0243	0.003907	5e-10	-
rs7903146	C	T	Body mass index	28892062	East Asian	2017	-0.028	0.003169	1e-18	-
rs7903146	C	T	Body mass index	28892062	East Asian	2017	-0.056	0.008209	9e-12	-
rs7903146	C	T	Body mass index joint analysis main effects and physical activity interaction	28448500	European	2017	NA	NA	2e-09	-
rs7903146	C	T	Body mass index joint analysis main effects and smoking interaction	28443625	European	2017	NA	NA	4e-08	-
rs7903146	C	T	Body mass index joint analysis main effects and smoking interaction	28443625	European	2017	NA	NA	6e-09	-
rs7903146	C	T	Clinical laboratory measurements	27897004	European	2016	NA	NA	6e-24	-
rs7903146	C	T	Fasting glucose related traits interaction with BMI	22581228	European	2012	NA	NA	2e-14	-
rs7903146	C	T	Proinsulin levels	21873549	European	2011	NA	NA	2e-20	-
rs7903146	C	T	Type 2 diabetes	17293876	European	2007	-0.5008	0.04093	2e-34	-
rs7903146	C	T	Type 2 diabetes	17460697	European	2007	NA	NA	2e-10	-
rs7903146	C	T	Type 2 diabetes	17463246	European	2007	-0.3221	0.02762	2e-31	-
rs7903146	C	T	Type 2 diabetes	17463248	European	2007	-0.2927	0.05107	1e-08	-
rs7903146	C	T	Type 2 diabetes	17668382	European	2007	-0.5365	0.09842	5e-08	-
rs7903146	C	T	Type 2 diabetes	18372903	European	2008	-0.3148	0.03169	3e-23	-
rs7903146	C	T	Type 2 diabetes	19056611	European	2008	NA	NA	6e-16	-
rs7903146	C	T	Type 2 diabetes	19056611	European	2008	NA	NA	9e-30	-
rs7903146	C	T	Type 2 diabetes	19401414	East Asian	2009	-0.4318	0.06314	8e-12	-
rs7903146	C	T	Type 2 diabetes	20581827	European	2010	-0.3365	0.0223	2e-51	-
rs7903146	C	T	Type 2 diabetes	22101970	Mixed	2011	-0.3784	0.04765	2e-15	-
rs7903146	C	T	Type 2 diabetes	22693455	European	2012	-0.2311	0.0245	4e-21	-
rs7903146	C	T	Type 2 diabetes	22693455	European	2012	-0.4574	0.03436	2e-40	-
rs7903146	C	T	Type 2 diabetes	22885922	Mixed	2012	-0.3293	0.01821	4e-73	-
rs7903146	C	T	Type 2 diabetes	22885922	Mixed	2012	-0.3293	0.01619	6e-92	-
rs7903146	C	T	Type 2 diabetes	22885922	Mixed	2012	-0.3293	0.01309	1e-139	-
rs7903146	C	T	Type 2 diabetes	23209189	Mixed	2012	-0.4121	0.03303	1e-35	-
rs7903146	C	T	Type 2 diabetes	23300278	South Asian	2013	-0.174	0.009508	9e-75	-
rs7903146	C	T	Type 2 diabetes	23300278	South Asian	2013	-0.3646	0.04066	3e-19	-
rs7903146	C	T	Type 2 diabetes	23300278	South Asian	2013	-0.2624	0.02725	6e-22	-
rs7903146	C	T	Type 2 diabetes	23300278	South Asian	2013	-0.1398	0.01078	2e-38	-
rs7903146	C	T	Type 2 diabetes	23300278	South Asian	2013	-0.1398	0.01128	3e-35	-
rs7903146	C	T	Type 2 diabetes	23945395	East Asian	2013	NA	NA	2e-15	-
rs7903146	C	T	Type 2 diabetes	24390345	Mixed	2013	-0.3148	0.04068	1e-14	-
rs7903146	C	T	Type 2 diabetes	24509480	Mixed	2014	-0.3365	0.01838	8e-75	-
rs7903146	C	T	Type 2 diabetes	25102180	Mixed	2014	-0.3075	0.01494	4e-94	-
rs7903146	C	T	Type 2 diabetes	25102180	Mixed	2014	-0.2852	0.02049	5e-44	-
rs7903146	C	T	Type 2 diabetes	28254843	Hispanic	2017	-0.3075	0.04518	1e-11	-
rs7903146	C	T	Type 2 diabetes	28869590	Mixed	2017	-0.1981	0.01994	3e-23	-
rs7903146	C	T	Type 2 diabetes	28869590	Mixed	2017	-0.301	0.009513	1e-219	-
rs7903146	C	T	Type 2 diabetes	28869590	Mixed	2017	-0.3286	0.01135	2e-184	-
rs7903146	C	T	Type 2 diabetes and other traits	19734900	European	2009	NA	NA	1e-30	-
rs7903146	C	T	Body mass index	UKBB	European	2017	0.01569	0.002643	2.93e-09	336107
rs7903146	C	T	Diabetes diagnosed by doctor	UKBB	European	2017	-0.01494	0.0005723	3.72e-150	336473
rs7903146	C	T	Eye problems or disorders: diabetes related eye disease	UKBB	European	2017	-0.005739	0.0006431	4.56e-19	108817
rs7903146	C	T	Hip circumference	UKBB	European	2017	0.02146	0.002646	5.1e-16	336601
rs7903146	C	T	Illnesses of father: diabetes	UKBB	European	2017	-0.01386	0.0008321	2.81e-62	293407
rs7903146	C	T	Illnesses of mother: diabetes	UKBB	European	2017	-0.01402	0.0008002	9.66e-69	309953
rs7903146	C	T	Illnesses of siblings: diabetes	UKBB	European	2017	-0.01	0.0008244	7.14e-34	261075
rs7903146	C	T	Leg fat mass left	UKBB	European	2017	0.01407	0.002111	2.66e-11	331275
rs7903146	C	T	Leg fat mass right	UKBB	European	2017	0.01401	0.002136	5.34e-11	331293
rs7903146	C	T	Leg fat percentage left	UKBB	European	2017	0.0106	0.00167	2.24e-10	331278
rs7903146	C	T	Leg fat percentage right	UKBB	European	2017	0.01046	0.001692	6.37e-10	331296
rs7903146	C	T	Long-standing illness, disability or infirmity	UKBB	European	2017	-0.007096	0.001267	2.16e-08	329663
rs7903146	C	T	Medication for cholesterol, blood pressure or diabetes: cholesterol lowering medication	UKBB	European	2017	-0.01331	0.001667	1.42e-15	154702
rs7903146	C	T	Medication for cholesterol, blood pressure or diabetes: insulin	UKBB	European	2017	-0.003812	0.0004591	1.03e-16	154702
rs7903146	C	T	Medication for cholesterol, blood pressure or diabetes: none of the above	UKBB	European	2017	0.01038	0.001865	2.59e-08	154702
rs7903146	C	T	Self-reported diabetes	UKBB	European	2017	-0.01232	0.000519	2.24e-124	337159
rs7903146	C	T	Self-reported high cholesterol	UKBB	European	2017	-0.004971	0.0008758	1.38e-08	337159
rs7903146	C	T	Self-reported type 2 diabetes	UKBB	European	2017	-0.002267	0.0002125	1.42e-26	337159
rs7903146	C	T	Started insulin within one year diagnosis of diabetes	UKBB	European	2017	0.0306	0.003903	4.76e-15	15397
rs7903146	C	T	Treatment with atorvastatin	UKBB	European	2017	-0.002698	0.0004576	3.73e-09	337159
rs7903146	C	T	Treatment with cholesterol lowering medication	UKBB	European	2017	-0.008621	0.001218	1.46e-12	180203
rs7903146	C	T	Treatment with gliclazide	UKBB	European	2017	-0.003755	0.0002433	1.04e-53	337159
rs7903146	C	T	Treatment with insulin product	UKBB	European	2017	-0.002379	0.0002646	2.43e-19	337159
rs7903146	C	T	Treatment with metformin	UKBB	European	2017	-0.008866	0.0004168	2.43e-100	337159
rs7903146	C	T	Treatment with pioglitazone	UKBB	European	2017	-0.001087	0.0001211	2.99e-19	337159
rs7903146	C	T	Treatment with simvastatin	UKBB	European	2017	-0.006463	0.0008472	2.39e-14	337159
rs7903146	C	T	Weight	UKBB	European	2017	0.01288	0.002335	3.42e-08	336227
rs7903146	C	T	Whole body fat mass	UKBB	European	2017	0.01486	0.002607	1.21e-08	330762
rs7903146	C	T	Diabetes mellitus type 2	17293876	European	2007	NA	NA	2e-34	-
rs7903146	C	T	Diabetes mellitus type 2	17460697	European	2007	NA	NA	2e-10	-
rs7903146	C	T	Diabetes mellitus type 2	17463246	European	2007	NA	NA	2e-31	-
rs7903146	C	T	Diabetes mellitus type 2	17463248	European	2007	NA	NA	1e-08	-
rs7903146	C	T	Diabetes mellitus type 2	17668382	European	2007	NA	NA	5e-08	-
rs7903146	C	T	Diabetes mellitus type 2	18372903	European	2008	NA	NA	3e-23	-
rs7903146	C	T	Diabetes mellitus type 2	19056611	European	2008	NA	NA	6e-16	-
rs7903146	C	T	Diabetes mellitus type 2	19056611	European	2008	NA	NA	9e-30	-
rs7903146	C	T	Diabetes mellitus type 2	19401414	East Asian	2009	NA	NA	8e-12	-
rs7903146	C	T	Diabetes mellitus type 2	19734900	European	2009	NA	NA	1e-30	-
rs7903146	C	T	Diabetes mellitus type 2	20581827	European	2010	NA	NA	2e-51	-
rs7903146	C	T	Diabetes mellitus type 2	21873549	European	2011	NA	NA	2e-20	-
rs7903146	C	T	Diabetes mellitus type 2	22101970	Mixed	2011	NA	NA	2e-15	-
rs78132593	A	C	High light scatter percentage of red cells	27863252	European	2016	0.02432	0.004337	2.05e-08	173480
rs78132593	A	C	High light scatter reticulocyte count	27863252	European	2016	0.02561	0.004337	3.52e-09	173480
rs78132593	A	C	Reticulocyte count	27863252	European	2016	0.02649	0.004343	1.06e-09	173480
rs78132593	A	C	Reticulocyte fraction of red cells	27863252	European	2016	0.02548	0.00434	4.37e-09	173480
rs78132593	A	C	High light scatter reticulocyte count	27863252	European	2016	0.02561	0.004352	4e-09	-
rs78132593	A	C	Forced vital capacity	UKBB	European	2017	-0.01417	0.002389	3.03e-09	307638
rs78132593	A	C	Forced vital capacity, best measure	UKBB	European	2017	-0.01689	0.002624	1.22e-10	255492
rs7708285	A	G	Type II diabetes	26551672	European	2015	-0.08158	0.01411	1.1e-08	84780
rs7708285	A	G	Fasting blood glucose	22885924	European	2012	NA	NA	1.2e-08	133010
rs7708285	A	G	Type 2 diabetes	22885922	Mixed	2012	NA	NA	1.5e-10	69033
rs7178572	A	G	Type II diabetes	28566273	European	2017	-0.082	0.013	4.4e-10	159208
rs7178572	A	G	Type II diabetes	24509480	Mixed	2014	-0.08618	0.01405	1.5e-11	110452
rs7178572	A	G	Type 2 diabetes	21874001	South Asian	2011	NA	NA	9.2e-13	20019
rs7178572	A	G	Type 2 diabetes	22885922	Mixed	2012	NA	NA	2.2e-08	69033
rs7178572	A	G	Type 2 diabetes	23300278	South Asian	2013	NA	NA	7.1e-11	1616
rs7178572	A	G	Type 2 diabetes in obese individuals BMI30 Kgm2	22693455	European	2012	NA	NA	1.3e-08	60647
rs7178572	A	G	Type 2 diabetes	21874001	South Asian	2011	NA	NA	7e-11	-
rs7178572	A	G	Type 2 diabetes	22693455	European	2012	-0.1044	0.01821	1e-08	-
rs7178572	A	G	Type 2 diabetes	24509480	Mixed	2014	-0.07696	0.01148	2e-11	-
rs7178572	A	G	Type 2 diabetes	28869590	Mixed	2017	-0.065	0.007581	1e-17	-
rs7178572	A	G	Type 2 diabetes	28869590	Mixed	2017	-0.0618	0.01101	2e-08	-
rs7178572	A	G	Forced vital capacity	UKBB	European	2017	0.01192	0.002176	4.37e-08	307638
rs7178572	A	G	Height	UKBB	European	2017	0.01227	0.001906	1.22e-10	336474
rs7178572	A	G	Impedance of arm left	UKBB	European	2017	0.01153	0.001894	1.16e-09	331292
rs7178572	A	G	Impedance of arm right	UKBB	European	2017	0.01068	0.001886	1.5e-08	331279
rs7178572	A	G	Impedance of whole body	UKBB	European	2017	0.01164	0.002046	1.27e-08	331284
rs7178572	A	G	Diabetes mellitus type 2	21874001	South Asian	2011	NA	NA	7e-11	-
rs7163757	C	T	log Proinsulin	21873549	European	2011	0.047	0.0071	3.91e-11	10701
rs7163757	C	T	Height	UKBB	European	2017	0.009902	0.001744	1.35e-08	336474
rs7163757	C	T	Trunk fat-free mass	UKBB	European	2017	0.008732	0.001545	1.6e-08	331030
rs7163757	C	T	Trunk predicted mass	UKBB	European	2017	0.008686	0.00154	1.72e-08	330995
rs7012637	A	G	Body mass index	UKBB	European	2017	0.01624	0.002424	2.09e-11	336107
rs7012637	A	G	Forced vital capacity	UKBB	European	2017	-0.01102	0.001989	3.01e-08	307638
rs7012637	A	G	Leg fat mass left	UKBB	European	2017	0.01114	0.001937	8.91e-09	331275
rs7012637	A	G	Leg fat mass right	UKBB	European	2017	0.01089	0.001959	2.7e-08	331293
rs7012637	A	G	Leg fat percentage left	UKBB	European	2017	0.009117	0.001532	2.68e-09	331278
rs7012637	A	G	Self-reported high cholesterol	UKBB	European	2017	0.004798	0.0008031	2.3e-09	337159
rs6808574	C	T	Type 2 diabetes	24509480	Mixed	2014	0.06766	0.01163	6e-09	-
rs6598541	A	G	Serum urate	23263486	European	2012	NA	NA	4.75e-15	69374
rs6598541	A	G	Serum urate	23263486	European	2012	0.044	0.0057	5.2e-13	109224
rs6598541	A	G	Urate levels	23263486	European	2012	0.043	0.005494	5e-15	-
rs6598541	A	G	Relative age of first facial hair	UKBB	European	2017	-0.009049	0.00166	4.96e-08	151113
rs6598541	A	G	Weight	UKBB	European	2017	0.01219	0.002222	4.08e-08	336227
rs6598541	A	G	Whole body fat mass	UKBB	European	2017	0.01358	0.002481	4.45e-08	330762
rs6113722	A	G	Fasting blood glucose	22885924	European	2012	NA	NA	7.76e-13	133010
rs6113722	A	G	Fasting glucose	22885924	European	2012	-0.035	0.0053	2.49e-11	133010
rs507666	A	G	Granulocyte count	27863252	European	2016	-0.04205	0.004632	1.11e-19	173480
rs507666	A	G	Hematocrit	27863252	European	2016	-0.07594	0.004557	2.4e-62	173480
rs507666	A	G	Hemoglobin concentration	27863252	European	2016	-0.08109	0.004577	3.16e-70	173480
rs507666	A	G	Lymphocyte percentage of white cells	27863252	European	2016	0.0253	0.004595	3.66e-08	173480
rs507666	A	G	Monocyte count	27863252	European	2016	-0.04523	0.004604	8.77e-23	173480
rs507666	A	G	Myeloid white cell count	27863252	European	2016	-0.0453	0.004643	1.72e-22	173480
rs507666	A	G	Neutrophil count	27863252	European	2016	-0.04035	0.00462	2.47e-18	173480
rs507666	A	G	Platelet distribution width	27863252	European	2016	-0.02786	0.004637	1.88e-09	173480
rs507666	A	G	Red blood cell count	27863252	European	2016	-0.07558	0.00459	6.66e-61	173480
rs507666	A	G	Red cell distribution width	27863252	European	2016	0.03321	0.004568	3.6e-13	173480
rs507666	A	G	Sum basophil neutrophil counts	27863252	European	2016	-0.04089	0.004628	9.99e-19	173480
rs507666	A	G	Sum eosinophil basophil counts	27863252	European	2016	-0.027	0.004606	4.57e-09	173480
rs507666	A	G	Sum neutrophil eosinophil counts	27863252	European	2016	-0.04152	0.004625	2.76e-19	173480
rs507666	A	G	White blood cell count	27863252	European	2016	-0.04268	0.004625	2.76e-20	173480
rs507666	A	G	Coronary artery disease	26343387	Mixed	2015	0.07879	0.0117	1.64e-11	184305
rs507666	A	G	Myocardial infarction	26343387	Mixed	2015	0.1108	0.01308	2.56e-17	167181
rs507666	A	G	Low density lipoprotein	24097068	European	2013	0.0793	0.0066	1.4e-30	82884
rs507666	A	G	Total cholesterol	24097068	European	2013	0.0698	0.0063	2.38e-26	92386
rs507666	A	G	LDL cholesterol large lipoprotein fraction concentration	19936222	European	2009	NA	NA	1e-09	17296
rs507666	A	G	LDL cholesterol lipoprotein fraction concentration	19936222	European	2009	NA	NA	5.3e-13	17296
rs507666	A	G	LDL cholesterol lipoprotein fraction concentration in fasting sample	19936222	European	2009	NA	NA	7.65e-10	17296
rs507666	A	G	Plasma carcinoembryonic antigen CEA levels	23300138	East Asian	2013	NA	NA	9.75e-19	3451
rs507666	A	G	Plasma soluble intercellular adhesion molecule 1 ICAM 1 females	18604267	European	2008	NA	NA	5.1e-29	4570
rs507666	A	G	Soluble intercellular adhesion molecule 1 ICAM 1	21533024	European	2011	NA	NA	3e-91	22435
rs507666	A	G	VLDL cholesterol mean size lipoprotein fraction concentration	19936222	European	2009	NA	NA	4.4e-08	17296
rs507666	A	G	VLDL cholesterol small lipoprotein fraction concentration	19936222	European	2009	NA	NA	2.49e-13	17296
rs507666	A	G	VLDL cholesterol small lipoprotein fraction concentration in fasting sample	19936222	European	2009	NA	NA	4.5e-10	17296
rs507666	A	G	Venous thrombosis	22675575	European	2012	NA	NA	5.57e-29	4517
rs507666	A	G	Blood protein levels	28240269	European	2017	NA	NA	8e-118	-
rs507666	A	G	Cholesterol total	25961943	European	2015	0.067	0.007651	2e-18	-
rs507666	A	G	Coronary artery disease	28714975	Mixed	2017	0.07696	0.01079	1e-12	-
rs507666	A	G	Coronary artery disease	29212778	Mixed	2018	0.0734	0.00801	5e-20	-
rs507666	A	G	Lipid traits	24386095	East Asian	2013	0.015	0.002271	4e-11	-
rs507666	A	G	Lipid traits	24386095	East Asian	2013	0.073	0.01089	2e-11	-
rs507666	A	G	Soluble ICAM 1	18604267	European	2008	-17.73	1.586	5e-29	-
rs507666	A	G	Soluble ICAM 1	21533024	European	2011	17.3	0.854	3e-91	-
rs507666	A	G	Arm fat percentage left	UKBB	European	2017	0.01522	0.002365	1.23e-10	331198
rs507666	A	G	Arm fat percentage right	UKBB	European	2017	0.01454	0.002376	9.5e-10	331249
rs507666	A	G	Blood clot in the leg	UKBB	European	2017	0.007179	0.0004444	1.14e-58	336782
rs507666	A	G	Blood clot in the lung	UKBB	European	2017	0.003689	0.0002842	1.6e-38	336782
rs507666	A	G	Diastolic blood pressure	UKBB	European	2017	-0.02071	0.00316	5.59e-11	317756
rs507666	A	G	Forced expiratory volume in 1-second	UKBB	European	2017	-0.01643	0.002675	8.06e-10	307638
rs507666	A	G	Forced expiratory volume in 1-second, best measure	UKBB	European	2017	-0.01672	0.002939	1.26e-08	255492
rs507666	A	G	Forced vital capacity	UKBB	European	2017	-0.01481	0.002536	5.26e-09	307638
rs507666	A	G	Heel bone mineral density	UKBB	European	2017	-0.02551	0.00401	1.99e-10	194398
rs507666	A	G	Illnesses of father: heart disease	UKBB	European	2017	0.009231	0.00156	3.29e-09	298237
rs507666	A	G	Impedance of arm left	UKBB	European	2017	0.01497	0.002207	1.19e-11	331292
rs507666	A	G	Impedance of arm right	UKBB	European	2017	0.01417	0.002197	1.12e-10	331279
rs507666	A	G	Impedance of leg left	UKBB	European	2017	-0.02045	0.002849	7.09e-13	331296
rs507666	A	G	Impedance of leg right	UKBB	European	2017	-0.0172	0.002827	1.17e-09	331301
rs507666	A	G	Medication for cholesterol, blood pressure or diabetes: cholesterol lowering medication	UKBB	European	2017	0.01252	0.001946	1.27e-10	154702
rs507666	A	G	No blood clot, bronchitis, emphysema, asthma, rhinitis, eczema or allergy diagnosed by doctor	UKBB	European	2017	-0.01374	0.001464	5.99e-21	336782
rs507666	A	G	Peak expiratory flow	UKBB	European	2017	-0.01813	0.00278	7.04e-11	307638
rs507666	A	G	Phlebitis and thrombophlebitis	UKBB	European	2017	0.002729	0.0002163	1.7e-36	337199
rs507666	A	G	Pulmonary embolism	UKBB	European	2017	0.001945	0.0001881	4.58e-25	337199
rs507666	A	G	Self-reported deep venous thrombosis	UKBB	European	2017	0.007072	0.0004395	3.13e-58	337159
rs507666	A	G	Self-reported high cholesterol	UKBB	European	2017	0.009784	0.001024	1.26e-21	337159
rs507666	A	G	Self-reported pulmonary embolism + or - dvt	UKBB	European	2017	0.003762	0.0002845	6.7e-40	337159
rs507666	A	G	Sitting height	UKBB	European	2017	-0.01327	0.002415	3.89e-08	336172
rs507666	A	G	Treatment with atorvastatin	UKBB	European	2017	0.002955	0.0005351	3.36e-08	337159
rs507666	A	G	Treatment with cholesterol lowering medication	UKBB	European	2017	0.009787	0.001427	6.98e-12	180203
rs507666	A	G	Treatment with simvastatin	UKBB	European	2017	0.005986	0.0009908	1.53e-09	337159
rs507666	A	G	Treatment with warfarin	UKBB	European	2017	0.001981	0.0003131	2.47e-10	337159
rs507666	A	G	Vascular or heart problems diagnosed by doctor: high blood pressure	UKBB	European	2017	-0.008217	0.00139	3.38e-09	336683
rs507666	A	G	Coronary artery disease	28714975	Mixed	2017	0.07404	0.01043	1.34e-12	148715
rs507666	A	G	High grade serous ovarian cancer	28346442	European	2017	0.1283	0.01954	5.82e-11	53978
rs507666	A	G	Invasive ovarian cancer	28346442	European	2017	0.09555	0.01659	8.62e-09	63347
rs507666	A	G	Serous invasive ovarian cancer	28346442	European	2017	0.1194	0.01904	3.98e-10	54990
rs507666	A	G	Alkaline phosphatase	28887542	European	2017	-0.04	NA	2.11e-64	9961
rs507666	A	G	Ferritin	28887542	European	2017	-0.11	0.02	5.56e-09	9961
rs507666	A	G	Intercellular adhesion molecule 1	18604267	European	2008	NA	NA	5e-29	-
rs507666	A	G	Intercellular adhesion molecule 1	21533024	European	2011	NA	NA	3e-91	-
rs507666	A	G	Coronary artery disease	29212778	Mixed	2018	0.0549	0.0072	3.04e-14	547261
rs4760278	A	C	High density lipoprotein	24097068	European	2013	0.0272	0.0041	4.36e-12	184562
rs4760278	A	C	High density lipoprotein	20686565	Mixed	2010	0.0283	0.0058	3.24e-08	99900
rs4760278	A	C	Triglycerides	24097068	European	2013	-0.0275	0.0039	8.28e-13	175273
rs4760278	A	C	Triglycerides	20686565	Mixed	2010	-0.0326	0.0056	2.45e-09	96598
[truncated: 2,052 more rows]

## Sheet: eTable4 sleep phenoscanner
Supplementary eTable 4. Traits associated with selected instrumental variables of each sleep disturbance in PhenoScanner V2
snp	a1	a2	trait	pmid	ancestry	year	beta	se	p	n
daytime sleepiness→glycemic trait
rs843372	C	T	Arm fat mass left	UKBB	European	2017	0.01558	0.002836	3.958e-08	331164
rs843372	C	T	Arm fat mass right	UKBB	European	2017	0.01593	0.002836	1.948e-08	331226
rs843372	C	T	Arm fat-free mass left	UKBB	European	2017	0.01309	0.00184	1.128e-12	331159
rs843372	C	T	Arm fat-free mass right	UKBB	European	2017	0.01207	0.001803	2.208e-11	331221
rs843372	C	T	Arm predicted mass left	UKBB	European	2017	0.01293	0.001833	1.716e-12	331146
rs843372	C	T	Arm predicted mass right	UKBB	European	2017	0.01208	0.001797	1.802e-11	331216
rs843372	C	T	Basal metabolic rate	UKBB	European	2017	0.01417	0.001919	1.521e-13	331307
rs843372	C	T	Comparative height size at age 10	UKBB	European	2017	0.01274	0.001976	1.14e-10	332021
rs843372	C	T	Daytime dozing or sleeping	UKBB	European	2017	0.008125	0.001431	1.366e-08	336082
rs843372	C	T	Hip circumference	UKBB	European	2017	0.01729	0.002866	1.591e-09	336601
rs843372	C	T	Impedance of leg left	UKBB	European	2017	-0.01951	0.002639	1.45e-13	331296
rs843372	C	T	Impedance of leg right	UKBB	European	2017	-0.01794	0.002619	7.4e-12	331301
rs843372	C	T	Impedance of whole body	UKBB	European	2017	-0.01387	0.002207	3.323e-10	331284
rs843372	C	T	Leg fat-free mass left	UKBB	European	2017	0.01438	0.001906	4.453e-14	331258
rs843372	C	T	Leg fat-free mass right	UKBB	European	2017	0.01439	0.001905	4.219e-14	331285
rs843372	C	T	Leg predicted mass left	UKBB	European	2017	0.01438	0.001893	3.06e-14	331253
rs843372	C	T	Leg predicted mass right	UKBB	European	2017	0.01417	0.001893	6.94e-14	331285
rs843372	C	T	Trunk fat-free mass	UKBB	European	2017	0.01251	0.001823	6.748e-12	331030
rs843372	C	T	Trunk predicted mass	UKBB	European	2017	0.01257	0.001817	4.671e-12	330995
rs843372	C	T	Weight	UKBB	European	2017	0.01676	0.002529	3.444e-11	336227
rs843372	C	T	Whole body fat-free mass	UKBB	European	2017	0.01365	0.00183	8.937e-14	331291
rs843372	C	T	Whole body water mass	UKBB	European	2017	0.01364	0.001833	9.899e-14	331315
rs7607363	A	G	Body mass index	UKBB	European	2017	0.0149	0.002425	7.993e-10	336107
rs7607363	A	G	Impedance of arm left	UKBB	European	2017	-0.01004	0.001731	6.708e-09	331292
rs7607363	A	G	Impedance of arm right	UKBB	European	2017	-0.0109	0.001724	2.528e-10	331279
rs7607363	A	G	Impedance of whole body	UKBB	European	2017	-0.0111	0.001869	2.899e-09	331284
rs7598712	G	T	Comparative height size at age 10	UKBB	European	2017	-0.009786	0.00168	5.685e-09	332021
rs7598712	G	T	Height	UKBB	European	2017	-0.01113	0.001749	1.926e-10	336474
rs7476897	A	G	Daytime dozing or sleeping	UKBB	European	2017	-0.007529	0.001287	4.871e-09	336082
rs7207582	A	G	Eosinophil count	27863252	European	2016	0.034	0.004166	3.338e-16	173480
rs7207582	A	G	Eosinophil percentage of granulocytes	27863252	European	2016	0.04224	0.00418	5.218e-24	173480
rs7207582	A	G	Eosinophil percentage of white cells	27863252	European	2016	0.03989	0.004161	9.193e-22	173480
rs7207582	A	G	Hematocrit	27863252	European	2016	-0.04318	0.004125	1.21e-25	173480
rs7207582	A	G	Hemoglobin concentration	27863252	European	2016	-0.04121	0.004143	2.585e-23	173480
rs7207582	A	G	High light scatter percentage of red cells	27863252	European	2016	-0.02521	0.004187	1.717e-09	173480
rs7207582	A	G	High light scatter reticulocyte count	27863252	European	2016	-0.03263	0.004187	6.477e-15	173480
rs7207582	A	G	Lymphocyte percentage of white cells	27863252	European	2016	0.02837	0.00416	9.182e-12	173480
rs7207582	A	G	Mean platelet volume	27863252	European	2016	0.02423	0.004219	9.368e-09	173480
rs7207582	A	G	Neutrophil count	27863252	European	2016	-0.02511	0.004182	1.924e-09	173480
rs7207582	A	G	Neutrophil percentage of granulocytes	27863252	European	2016	-0.04148	0.00418	3.294e-23	173480
rs7207582	A	G	Neutrophil percentage of white cells	27863252	European	2016	-0.03146	0.004167	4.382e-14	173480
rs7207582	A	G	Red blood cell count	27863252	European	2016	-0.05018	0.004155	1.408e-33	173480
rs7207582	A	G	Red cell distribution width	27863252	European	2016	-0.04459	0.004134	3.969e-27	173480
rs7207582	A	G	Reticulocyte count	27863252	European	2016	-0.03439	0.004193	2.345e-16	173480
rs7207582	A	G	Reticulocyte fraction of red cells	27863252	European	2016	-0.02373	0.00419	1.475e-08	173480
rs7207582	A	G	Sum basophil neutrophil counts	27863252	European	2016	-0.0253	0.004189	1.535e-09	173480
rs7207582	A	G	Sum eosinophil basophil counts	27863252	European	2016	0.03146	0.004171	4.663e-14	173480
rs7207582	A	G	Intracranial volume	22504418	European	2012	NA	NA	1.6e-12	8175
rs7207582	A	G	Parkinsons disease	22451204	European	2012	NA	NA	2.85e-09	8477
rs7207582	A	G	Red blood cell count RBC	23222517	Mixed	2012	NA	NA	2.22e-10	71861
rs7207582	A	G	Alcohol intake frequency	UKBB	European	2017	-0.02688	0.004226	2.001e-10	336965
rs7207582	A	G	Comparative height size at age 10	UKBB	European	2017	0.01099	0.001972	2.509e-08	332021
rs7207582	A	G	Daytime dozing or sleeping	UKBB	European	2017	0.00891	0.001429	4.486e-10	336082
rs7207582	A	G	Fed-up feelings	UKBB	European	2017	-0.009494	0.001435	3.761e-11	330549
rs7207582	A	G	Forced expiratory volume in 1-second	UKBB	European	2017	0.02824	0.002474	3.571e-30	307638
rs7207582	A	G	Forced expiratory volume in 1-second, best measure	UKBB	European	2017	0.02923	0.002721	6.548e-27	255492
rs7207582	A	G	Forced expiratory volume in 1-second, predicted percentage	UKBB	European	2017	0.04132	0.005045	2.648e-16	110423
rs7207582	A	G	Forced vital capacity	UKBB	European	2017	0.02741	0.002346	1.545e-31	307638
rs7207582	A	G	Forced vital capacity, best measure	UKBB	European	2017	0.0293	0.002577	5.78e-30	255492
rs7207582	A	G	Frequency of tenseness or restlessness in last 2 weeks	UKBB	European	2017	-0.01182	0.001788	3.864e-11	325169
rs7207582	A	G	Getting up in morning	UKBB	European	2017	-0.01227	0.002219	3.197e-08	336501
rs7207582	A	G	Hair or balding pattern: pattern 3	UKBB	European	2017	0.01727	0.001894	7.932e-20	154988
rs7207582	A	G	Hair or balding pattern: pattern 4	UKBB	European	2017	0.02606	0.001653	5.595e-56	154988
rs7207582	A	G	Hand grip strength left	UKBB	European	2017	0.01412	0.002083	1.228e-11	335821
rs7207582	A	G	Hand grip strength right	UKBB	European	2017	0.01269	0.002087	1.183e-09	335842
rs7207582	A	G	Height	UKBB	European	2017	0.01245	0.002053	1.318e-09	336474
rs7207582	A	G	Illnesses of mother: parkinsons disease	UKBB	European	2017	0.002085	0.0003793	3.841e-08	308950
rs7207582	A	G	Impedance of arm left	UKBB	European	2017	0.01594	0.00204	5.516e-15	331292
rs7207582	A	G	Impedance of arm right	UKBB	European	2017	0.01429	0.002032	2.014e-12	331279
rs7207582	A	G	Impedance of whole body	UKBB	European	2017	0.01691	0.002203	1.634e-14	331284
rs7207582	A	G	Irritability	UKBB	European	2017	-0.007548	0.001328	1.305e-08	322668
rs7207582	A	G	Medication for pain relief, constipation, heartburn: none of the above	UKBB	European	2017	0.008948	0.001447	6.184e-10	333581
rs7207582	A	G	Medication for pain relief, constipation, heartburn: paracetamol	UKBB	European	2017	-0.009597	0.001196	1.025e-15	333581
rs7207582	A	G	Miserableness	UKBB	European	2017	-0.008142	0.001432	1.292e-08	331856
rs7207582	A	G	Mood swings	UKBB	European	2017	-0.01111	0.001457	2.471e-14	329428
rs7207582	A	G	Mouth or teeth dental problems: mouth ulcers	UKBB	European	2017	-0.005728	0.0008792	7.263e-11	336138
rs7207582	A	G	Nap during day	UKBB	European	2017	0.02087	0.001712	3.751e-34	337074
rs7207582	A	G	Nervous feelings	UKBB	European	2017	-0.007786	0.001243	3.755e-10	328725
rs7207582	A	G	Neuroticism score	UKBB	European	2017	-0.09231	0.01035	4.574e-19	274108
rs7207582	A	G	Pain type experienced in last month: headache	UKBB	European	2017	-0.009603	0.001153	8.097e-17	336650
rs7207582	A	G	Peak expiratory flow	UKBB	European	2017	0.0184	0.002572	8.42e-13	307638
rs7207582	A	G	Qualifications: college or university degree	UKBB	European	2017	0.009116	0.001354	1.686e-11	334070
rs7207582	A	G	Relative age of first facial hair	UKBB	European	2017	-0.02074	0.001885	3.667e-28	151113
rs7207582	A	G	Relative age voice broke	UKBB	European	2017	-0.01048	0.001408	9.631e-14	144645
rs7207582	A	G	Sensitivity or hurt feelings	UKBB	European	2017	-0.01335	0.001432	1.106e-20	327832
rs7207582	A	G	Sitting height	UKBB	European	2017	0.02417	0.002233	2.641e-27	336172
rs7207582	A	G	Systolic blood pressure	UKBB	European	2017	0.01698	0.002924	6.321e-09	317754
rs7207582	A	G	Treatment with paracetamol	UKBB	European	2017	-0.008715	0.001117	6.04e-15	337159
rs7207582	A	G	High grade serous ovarian cancer	28346442	European	2017	-0.1316	0.01849	1.274e-12	53978
rs7207582	A	G	Invasive ovarian cancer	28346442	European	2017	-0.1137	0.01567	4.111e-13	63347
rs7207582	A	G	Serous invasive ovarian cancer	28346442	European	2017	-0.1212	0.01798	1.746e-11	54990
rs7207582	A	G	Neuroticism	27089181	European	2016	-0.023	0.004	2.353e-08	170911
rs6923811	C	T	Hemoglobin concentration	27863252	European	2016	-0.02253	0.0038	3.058e-09	173480
rs6923811	C	T	Lymphocyte count	27863252	European	2016	-0.02825	0.003858	2.446e-13	173480
rs6923811	C	T	Monocyte count	27863252	European	2016	-0.02138	0.003828	2.345e-08	173480
rs6923811	C	T	Myeloid white cell count	27863252	European	2016	-0.02272	0.003858	3.893e-09	173480
rs6923811	C	T	Sum eosinophil basophil counts	27863252	European	2016	-0.02184	0.003826	1.137e-08	173480
rs6923811	C	T	White blood cell count	27863252	European	2016	-0.03006	0.00384	4.999e-15	173480
rs6923811	C	T	IgA deficiency	27723758	European	2016	0.3745	0.04869	1.445e-14	6487
rs6923811	C	T	Primary sclerosing cholangitis	27992413	European	2017	0.2708	0.03	1.433e-19	14890
rs6923811	C	T	Daytime dozing or sleeping	UKBB	European	2017	-0.007196	0.001289	2.386e-08	336082
rs6923811	C	T	Disorders of mineral metabolism	UKBB	European	2017	-0.0005632	8.89e-05	2.372e-10	337199
rs6923811	C	T	Forced expiratory volume in 1-second, predicted percentage	UKBB	European	2017	-0.02839	0.004574	5.428e-10	110423
rs6923811	C	T	Heel bone mineral density	UKBB	European	2017	0.01888	0.003338	1.557e-08	194398
rs6923811	C	T	Intestinal malabsorption	UKBB	European	2017	0.0009952	0.0001124	8.506e-19	337199
rs6923811	C	T	Mouth or teeth dental problems: dentures	UKBB	European	2017	0.005345	0.0009799	4.911e-08	336138
rs6923811	C	T	Self-reported malabsorption or coeliac disease	UKBB	European	2017	0.002763	0.0001712	1.425e-58	337159
rs6923811	C	T	Schizophrenia	25056061	Mixed	2014	-0.0807	0.0118	7.349e-12	82315
rs6897863	A	C	Daytime dozing or sleeping	UKBB	European	2017	0.007281	0.001221	2.467e-09	336082
rs6741951	A	G	Arm fat mass left	UKBB	European	2017	0.02035	0.00264	1.26e-14	331164
rs6741951	A	G	Arm fat mass right	UKBB	European	2017	0.02136	0.002639	5.805e-16	331226
rs6741951	A	G	Arm fat percentage left	UKBB	European	2017	0.01465	0.002039	6.632e-13	331198
rs6741951	A	G	Arm fat percentage right	UKBB	European	2017	0.01512	0.002048	1.557e-13	331249
rs6741951	A	G	Arm fat-free mass left	UKBB	European	2017	0.01019	0.001712	2.698e-09	331159
rs6741951	A	G	Arm fat-free mass right	UKBB	European	2017	0.009514	0.001678	1.438e-08	331221
rs6741951	A	G	Arm predicted mass left	UKBB	European	2017	0.01002	0.001706	4.216e-09	331146
rs6741951	A	G	Arm predicted mass right	UKBB	European	2017	0.009451	0.001672	1.594e-08	331216
rs6741951	A	G	Basal metabolic rate	UKBB	European	2017	0.01112	0.001786	4.789e-10	331307
rs6741951	A	G	Body fat percentage	UKBB	European	2017	0.01399	0.002065	1.245e-11	331117
rs6741951	A	G	Body mass index	UKBB	European	2017	0.02322	0.002664	2.916e-18	336107
rs6741951	A	G	Hip circumference	UKBB	European	2017	0.01533	0.002667	8.989e-09	336601
rs6741951	A	G	Impedance of arm left	UKBB	European	2017	-0.01143	0.001902	1.849e-09	331292
rs6741951	A	G	Impedance of arm right	UKBB	European	2017	-0.01093	0.001894	8.021e-09	331279
rs6741951	A	G	Impedance of leg left	UKBB	European	2017	-0.01536	0.002456	3.994e-10	331296
rs6741951	A	G	Impedance of leg right	UKBB	European	2017	-0.01549	0.002437	2.092e-10	331301
rs6741951	A	G	Impedance of whole body	UKBB	European	2017	-0.01388	0.002054	1.41e-11	331284
rs6741951	A	G	Leg fat mass left	UKBB	European	2017	0.01621	0.002129	2.658e-14	331275
rs6741951	A	G	Leg fat mass right	UKBB	European	2017	0.01623	0.002153	4.733e-14	331293
rs6741951	A	G	Leg fat percentage left	UKBB	European	2017	0.01086	0.001684	1.13e-10	331278
rs6741951	A	G	Leg fat percentage right	UKBB	European	2017	0.01071	0.001706	3.365e-10	331296
rs6741951	A	G	Leg fat-free mass left	UKBB	European	2017	0.01111	0.001774	3.697e-10	331258
rs6741951	A	G	Leg fat-free mass right	UKBB	European	2017	0.01072	0.001773	1.474e-09	331285
rs6741951	A	G	Leg predicted mass left	UKBB	European	2017	0.01097	0.001761	4.754e-10	331253
rs6741951	A	G	Leg predicted mass right	UKBB	European	2017	0.01059	0.001761	1.848e-09	331285
rs6741951	A	G	Trunk fat mass	UKBB	European	2017	0.01909	0.002712	1.907e-12	331093
rs6741951	A	G	Trunk fat percentage	UKBB	European	2017	0.01561	0.002476	2.871e-10	331113
rs6741951	A	G	Waist circumference	UKBB	European	2017	0.01771	0.002385	1.14e-13	336639
rs6741951	A	G	Weight	UKBB	European	2017	0.01799	0.002353	2.07e-14	336227
rs6741951	A	G	Whole body fat mass	UKBB	European	2017	0.01907	0.002628	3.913e-13	330762
rs6741951	A	G	Whole body fat-free mass	UKBB	European	2017	0.009449	0.001703	2.9e-08	331291
rs6741951	A	G	Whole body water mass	UKBB	European	2017	0.009548	0.001706	2.172e-08	331315
rs641498	A	G	Daytime dozing or sleeping	UKBB	European	2017	-0.006822	0.001237	3.442e-08	336082
rs641498	A	G	Nap during day	UKBB	European	2017	-0.01172	0.001482	2.648e-15	337074
rs57746981	C	T	Arm fat mass left	UKBB	European	2017	0.01403	0.002487	1.692e-08	331164
rs57746981	C	T	Arm fat mass right	UKBB	European	2017	0.01361	0.002487	4.458e-08	331226
rs57746981	C	T	Body mass index	UKBB	European	2017	0.01607	0.002511	1.548e-10	336107
rs57746981	C	T	Hip circumference	UKBB	European	2017	0.0138	0.002514	4.032e-08	336601
rs57746981	C	T	Impedance of arm right	UKBB	European	2017	-0.01024	0.001785	9.708e-09	331279
rs57746981	C	T	Leg fat mass left	UKBB	European	2017	0.01332	0.002006	3.143e-11	331275
rs57746981	C	T	Leg fat mass right	UKBB	European	2017	0.01348	0.002029	3.105e-11	331293
rs57746981	C	T	Leg fat percentage left	UKBB	European	2017	0.01048	0.001587	4.041e-11	331278
rs57746981	C	T	Leg fat percentage right	UKBB	European	2017	0.0103	0.001607	1.474e-10	331296
rs57746981	C	T	Weight	UKBB	European	2017	0.01243	0.002218	2.116e-08	336227
rs57746981	C	T	Whole body fat mass	UKBB	European	2017	0.01443	0.002476	5.629e-09	330762
rs553314	T	C	Daytime dozing or sleeping	UKBB	European	2017	0.007406	0.001256	3.7e-09	336082
rs4665972	C	T	Granulocyte count	27863252	European	2016	-0.03108	0.003692	3.79e-17	173480
rs4665972	C	T	Granulocyte percentage of myeloid white cells	27863252	European	2016	-0.03889	0.003672	3.267e-26	173480
rs4665972	C	T	Hematocrit	27863252	European	2016	0.01986	0.003629	4.461e-08	173480
rs4665972	C	T	High light scatter percentage of red cells	27863252	European	2016	-0.03538	0.003686	7.976e-22	173480
rs4665972	C	T	High light scatter reticulocyte count	27863252	European	2016	-0.03247	0.003686	1.258e-18	173480
rs4665972	C	T	Lymphocyte count	27863252	European	2016	-0.02525	0.0037	8.783e-12	173480
rs4665972	C	T	Monocyte percentage of white cells	27863252	European	2016	0.04419	0.00366	1.421e-33	173480
rs4665972	C	T	Myeloid white cell count	27863252	European	2016	-0.02829	0.003701	2.122e-14	173480
rs4665972	C	T	Neutrophil count	27863252	European	2016	-0.03259	0.003682	8.661e-19	173480
rs4665972	C	T	Platelet count	27863252	European	2016	-0.03653	0.003746	1.797e-22	173480
rs4665972	C	T	Plateletcrit	27863252	European	2016	-0.03313	0.00376	1.236e-18	173480
rs4665972	C	T	Red cell distribution width	27863252	European	2016	0.02426	0.00364	2.652e-11	173480
rs4665972	C	T	Reticulocyte count	27863252	European	2016	-0.03395	0.003692	3.68e-20	173480
rs4665972	C	T	Reticulocyte fraction of red cells	27863252	European	2016	-0.03924	0.00369	2.069e-26	173480
rs4665972	C	T	Sum basophil neutrophil counts	27863252	European	2016	-0.03197	0.003689	4.436e-18	173480
rs4665972	C	T	Sum neutrophil eosinophil counts	27863252	European	2016	-0.03164	0.003686	9.151e-18	173480
rs4665972	C	T	White blood cell count	27863252	European	2016	-0.03373	0.003684	5.337e-20	173480
rs4665972	C	T	Type II diabetes	26551672	European	2015	0.07696	0.01322	3.9e-09	84780
rs4665972	C	T	Triglycerides	23726366	Mixed	2013	NA	NA	1.05e-08	11423
rs4665972	C	T	High light scatter reticulocyte count	27863252	European	2016	0.03247	0.003675	1e-18	-
rs4665972	C	T	Reticulocyte count	27863252	European	2016	0.03395	0.003695	4e-20	-
rs4665972	C	T	Reticulocyte fraction of red cells	27863252	European	2016	0.03924	0.003689	2e-26	-
rs4665972	C	T	Triglycerides	23726366	Mixed	2013	-0.065	0.01134	1e-08	-
rs4665972	C	T	Alcohol intake frequency	UKBB	European	2017	-0.04621	0.003656	1.286e-36	336965
rs4665972	C	T	Alcohol intake versus 10 years previously	UKBB	European	2017	-0.01151	0.0019	1.376e-09	313248
rs4665972	C	T	Arm fat-free mass left	UKBB	European	2017	0.01823	0.001589	1.848e-30	331159
rs4665972	C	T	Arm fat-free mass right	UKBB	European	2017	0.01884	0.001557	1.107e-33	331221
rs4665972	C	T	Arm predicted mass left	UKBB	European	2017	0.01804	0.001583	4.286e-30	331146
rs4665972	C	T	Arm predicted mass right	UKBB	European	2017	0.01864	0.001552	3.038e-33	331216
rs4665972	C	T	Basal metabolic rate	UKBB	European	2017	0.01867	0.001657	1.968e-29	331307
rs4665972	C	T	Comparative height size at age 10	UKBB	European	2017	0.01444	0.001707	2.669e-17	332021
rs4665972	C	T	Daytime dozing or sleeping	UKBB	European	2017	-0.007307	0.001236	3.406e-09	336082
rs4665972	C	T	Diabetes diagnosed by doctor	UKBB	European	2017	0.00371	0.0005359	4.432e-12	336473
rs4665972	C	T	Height	UKBB	European	2017	0.01622	0.001776	6.927e-20	336474
rs4665972	C	T	Impedance of arm left	UKBB	European	2017	-0.01778	0.001765	7.131e-24	331292
rs4665972	C	T	Impedance of arm right	UKBB	European	2017	-0.01766	0.001757	9.496e-24	331279
rs4665972	C	T	Impedance of leg left	UKBB	European	2017	-0.01975	0.002279	4.404e-18	331296
rs4665972	C	T	Impedance of leg right	UKBB	European	2017	-0.01884	0.002261	8.036e-17	331301
rs4665972	C	T	Impedance of whole body	UKBB	European	2017	-0.0202	0.001905	2.938e-26	331284
rs4665972	C	T	Leg fat-free mass left	UKBB	European	2017	0.01705	0.001645	3.633e-25	331258
rs4665972	C	T	Leg fat-free mass right	UKBB	European	2017	0.01698	0.001645	5.495e-25	331285
rs4665972	C	T	Leg predicted mass left	UKBB	European	2017	0.01689	0.001634	5.06e-25	331253
rs4665972	C	T	Leg predicted mass right	UKBB	European	2017	0.01697	0.001634	2.895e-25	331285
rs4665972	C	T	Medication for cholesterol, blood pressure or diabetes: cholesterol lowering medication	UKBB	European	2017	-0.01127	0.001561	5.167e-13	154702
rs4665972	C	T	Pulse rate	UKBB	European	2017	-0.02726	0.002575	3.458e-26	317756
rs4665972	C	T	Pulse rate	UKBB	European	2017	-0.02526	0.004367	7.279e-09	110153
rs4665972	C	T	Self-reported diabetes	UKBB	European	2017	0.002961	0.000486	1.107e-09	337159
rs4665972	C	T	Self-reported gout	UKBB	European	2017	-0.003178	0.0002955	5.593e-27	337159
rs4665972	C	T	Self-reported high cholesterol	UKBB	European	2017	-0.009397	0.0008192	1.86e-30	337159
rs4665972	C	T	Sitting height	UKBB	European	2017	0.019	0.001932	8.065e-23	336172
rs4665972	C	T	Sodium in urine	UKBB	European	2017	-0.01862	0.002433	2.003e-14	326831
rs4665972	C	T	Treatment with allopurinol	UKBB	European	2017	-0.002524	0.0002641	1.215e-21	337159
rs4665972	C	T	Treatment with atorvastatin	UKBB	European	2017	-0.003045	0.0004281	1.142e-12	337159
rs4665972	C	T	Treatment with cholesterol lowering medication	UKBB	European	2017	-0.007925	0.001139	3.455e-12	180203
rs4665972	C	T	Trunk fat-free mass	UKBB	European	2017	0.02047	0.001574	1.155e-38	331030
rs4665972	C	T	Trunk predicted mass	UKBB	European	2017	0.02046	0.001569	7.091e-39	330995
rs4665972	C	T	Weight	UKBB	European	2017	0.01624	0.002184	1.057e-13	336227
rs4665972	C	T	Whole body fat-free mass	UKBB	European	2017	0.01963	0.00158	2.024e-35	331291
rs4665972	C	T	Whole body water mass	UKBB	European	2017	0.01985	0.001582	4.55e-36	331315
rs3122163	C	T	Chronotype	26835600	European	2016	0.0777	0.0137	1.39e-08	122125
rs3122163	C	T	Morning vs evening chronotype	26835600	European	2016	0.0777	0.0137	1.39e-08	89283
rs3122163	C	T	Sleep traits multi trait analysis	27992416	European	2016	NA	NA	4e-10	-
rs3122163	C	T	Daytime dozing or sleeping	UKBB	European	2017	0.00907	0.00143	2.254e-10	336082
rs3122163	C	T	Getting up in morning	UKBB	European	2017	0.01697	0.00222	2.13e-14	336501
rs3122163	C	T	Morning or evening person	UKBB	European	2017	-0.0209	0.002843	1.961e-13	301143
rs3122163	C	T	Nap during day	UKBB	European	2017	0.01278	0.001714	8.919e-14	337074
rs285793	A	G	Daytime dozing or sleeping	UKBB	European	2017	-0.007017	0.001208	6.33e-09	336082
rs285793	A	G	Nap during day	UKBB	European	2017	-0.008677	0.001448	2.08e-09	337074
rs2472297	C	T	Platelet distribution width	27863252	European	2016	0.02269	0.004068	2.436e-08	173480
rs2472297	C	T	Coffee consumption	21357676	European	2011	NA	NA	5.4e-14	6611
rs2472297	C	T	Coffee consumption	21876539	European	2011	NA	NA	2.7e-11	18176
rs2472297	C	T	Caffeine metabolism plasma 137 trimethylxanthine caffeine level	27702941	European	2016	-9.34	1	1e-20	-
rs2472297	C	T	Caffeine metabolism plasma 17 dimethylxanthine paraxanthine to 137 trimethylxanthine caffeine ratio	27702941	European	2016	-9.58	0.9992	9e-22	-
rs2472297	C	T	Coffee consumption	21357676	European	2011	-0.31	0.04116	5e-14	-
rs2472297	C	T	Coffee consumption cups per day	25288136	Mixed	2014	-0.14	0.01373	2e-24	-
rs2472297	C	T	Creatinine in urine	UKBB	European	2017	0.02714	0.002597	1.416e-25	327525
rs2472297	C	T	Impedance of arm right	UKBB	European	2017	0.01118	0.001928	6.783e-09	331279
rs2472297	C	T	Leg fat percentage left	UKBB	European	2017	-0.01015	0.001715	3.254e-09	331278
rs2472297	C	T	Leg fat percentage right	UKBB	European	2017	-0.01007	0.001737	6.742e-09	331296
rs2472297	C	T	Potassium in urine	UKBB	European	2017	0.01556	0.002753	1.587e-08	326816
rs2472297	C	T	Sodium in urine	UKBB	European	2017	0.02029	0.00267	2.98e-14	326831
rs2472297	C	T	Coffee	21357676	European	2011	NA	NA	5e-14	-
rs1846644	T	C	Daytime dozing or sleeping	UKBB	European	2017	-0.01071	0.001223	1.961e-18	336082
rs1846644	T	C	Nap during day	UKBB	European	2017	-0.01766	0.001465	1.966e-33	337074
rs17356118	A	G	Daytime dozing or sleeping	UKBB	European	2017	-0.007912	0.001423	2.687e-08	336082
rs17356118	A	G	Nap during day	UKBB	European	2017	-0.01015	0.001705	2.627e-09	337074
rs17356118	A	G	Prospective memory result	UKBB	European	2017	0.01495	0.002555	4.846e-09	111099
rs1566362	T	C	Hand grip strength right	UKBB	European	2017	0.01019	0.00182	2.166e-08	335842
rs1566362	T	C	Height	UKBB	European	2017	0.01061	0.001791	3.103e-09	336474
rs1566362	T	C	Pulse rate	UKBB	European	2017	0.01659	0.002596	1.658e-10	317756
rs13284688	C	T	Daytime dozing or sleeping	UKBB	European	2017	0.01027	0.001485	4.746e-12	336082
rs13284688	C	T	Nap during day	UKBB	European	2017	0.01411	0.00178	2.238e-15	337074
rs13010456	A	G	Daytime dozing or sleeping	UKBB	European	2017	0.008998	0.001227	2.21e-13	336082
rs13010456	A	G	Nap during day	UKBB	European	2017	0.011	0.00147	7.506e-14	337074
rs12153518	A	G	Daytime dozing or sleeping	UKBB	European	2017	0.006658	0.001204	3.181e-08	336082
rs12140153	T	G	Body mass index	29273807	European	2018	-0.032	0.005	2.1e-10	449889
rs12140153	T	G	Body mass index	29273807	Mixed	2018	-0.03	0.0048	3.3e-10	526508
rs12140153	T	G	Chronotype	27494321	European	2016	-0.039	0.007038	3e-08	-
rs12140153	T	G	Sleep traits multi trait analysis	27992416	European	2016	NA	NA	1e-10	-
rs12140153	T	G	Arm fat mass left	UKBB	European	2017	-0.03319	0.004128	8.956e-16	331164
rs12140153	T	G	Arm fat mass right	UKBB	European	2017	-0.03415	0.004127	1.306e-16	331226
rs12140153	T	G	Arm fat percentage left	UKBB	European	2017	-0.02395	0.003189	5.879e-14	331198
rs12140153	T	G	Arm fat percentage right	UKBB	European	2017	-0.02497	0.003203	6.404e-15	331249
rs12140153	T	G	Arm fat-free mass left	UKBB	European	2017	-0.01634	0.002678	1.06e-09	331159
rs12140153	T	G	Arm fat-free mass right	UKBB	European	2017	-0.01459	0.002625	2.705e-08	331221
rs12140153	T	G	Arm predicted mass left	UKBB	European	2017	-0.01617	0.002668	1.356e-09	331146
rs12140153	T	G	Basal metabolic rate	UKBB	European	2017	-0.01839	0.002793	4.6e-11	331307
rs12140153	T	G	Body fat percentage	UKBB	European	2017	-0.02286	0.00323	1.475e-12	331117
rs12140153	T	G	Body mass index	UKBB	European	2017	-0.03182	0.004168	2.249e-14	336107
rs12140153	T	G	Comparative body size at age 10	UKBB	European	2017	-0.02232	0.002885	1.03e-14	331693
rs12140153	T	G	Daytime dozing or sleeping	UKBB	European	2017	-0.01731	0.002084	9.866e-17	336082
rs12140153	T	G	Hip circumference	UKBB	European	2017	-0.02486	0.004173	2.577e-09	336601
rs12140153	T	G	Leg fat mass left	UKBB	European	2017	-0.02628	0.003329	2.946e-15	331275
rs12140153	T	G	Leg fat mass right	UKBB	European	2017	-0.02723	0.003368	6.181e-16	331293
rs12140153	T	G	Leg fat percentage left	UKBB	European	2017	-0.01689	0.002634	1.454e-10	331278
rs12140153	T	G	Leg fat percentage right	UKBB	European	2017	-0.01719	0.002668	1.173e-10	331296
rs12140153	T	G	Leg fat-free mass left	UKBB	European	2017	-0.01869	0.002774	1.602e-11	331258
rs12140153	T	G	Leg fat-free mass right	UKBB	European	2017	-0.01801	0.002773	8.306e-11	331285
rs12140153	T	G	Leg predicted mass left	UKBB	European	2017	-0.01858	0.002755	1.56e-11	331253
rs12140153	T	G	Leg predicted mass right	UKBB	European	2017	-0.01812	0.002755	4.75e-11	331285
rs12140153	T	G	Morning or evening person	UKBB	European	2017	0.02843	0.004154	7.668e-12	301143
rs12140153	T	G	Nap during day	UKBB	European	2017	-0.02679	0.002498	7.872e-27	337074
rs12140153	T	G	Trunk fat mass	UKBB	European	2017	-0.03286	0.004241	9.399e-15	331093
rs12140153	T	G	Trunk fat percentage	UKBB	European	2017	-0.02597	0.003872	1.98e-11	331113
rs12140153	T	G	Waist circumference	UKBB	European	2017	-0.02527	0.003732	1.288e-11	336639
rs12140153	T	G	Weight	UKBB	European	2017	-0.0289	0.003682	4.147e-15	336227
rs12140153	T	G	Whole body fat mass	UKBB	European	2017	-0.03342	0.00411	4.269e-16	330762
rs12140153	T	G	Whole body fat-free mass	UKBB	European	2017	-0.01602	0.002664	1.83e-09	331291
rs12140153	T	G	Whole body water mass	UKBB	European	2017	-0.01638	0.002668	8.297e-10	331315
rs11123962	G	T	Alcohol intake versus 10 years previously	UKBB	European	2017	0.01033	0.001853	2.523e-08	313248
rs11123962	G	T	Daytime dozing or sleeping	UKBB	European	2017	0.007897	0.001206	5.872e-11	336082
rs11123962	G	T	Ever smoked	UKBB	European	2017	0.007463	0.001194	4.043e-10	336067
rs11123962	G	T	Impedance of arm right	UKBB	European	2017	-0.009784	0.001714	1.151e-08	331279
rs11123962	G	T	Past tobacco smoking	UKBB	European	2017	-0.02346	0.003182	1.679e-13	310749
rs11123962	G	T	Smoking status: previous	UKBB	European	2017	0.007346	0.001168	3.153e-10	336024
rs11078398	A	G	Lymphocyte count	27863252	European	2016	0.02426	0.004301	1.71e-08	173480
rs11078398	A	G	Impedance of leg left	UKBB	European	2017	0.01608	0.00267	1.71e-09	331296
insomnia→glycemic trait
rs9894577	A	G	Arm fat-free mass right	UKBB	European	2017	-0.01306	0.001628	1.059e-15	331221
rs9894577	A	G	Arm predicted mass left	UKBB	European	2017	-0.01245	0.001655	5.466e-14	331146
rs9894577	A	G	Arm predicted mass right	UKBB	European	2017	-0.01259	0.001622	8.398e-15	331216
rs9894577	A	G	Basal metabolic rate	UKBB	European	2017	-0.01409	0.001732	4.282e-16	331307
rs9894577	A	G	Hand grip strength right	UKBB	European	2017	-0.01117	0.001888	3.271e-09	335842
rs9894577	A	G	Height	UKBB	European	2017	-0.02117	0.001856	3.991e-30	336474
rs9894577	A	G	Leg fat-free mass left	UKBB	European	2017	-0.01273	0.001721	1.404e-13	331258
rs9894577	A	G	Leg fat-free mass right	UKBB	European	2017	-0.01344	0.00172	5.647e-15	331285
rs9894577	A	G	Leg predicted mass left	UKBB	European	2017	-0.01251	0.001709	2.47e-13	331253
rs9894577	A	G	Leg predicted mass right	UKBB	European	2017	-0.01338	0.001709	4.928e-15	331285
rs9894577	A	G	Sitting height	UKBB	European	2017	-0.01556	0.002019	1.327e-14	336172
rs9894577	A	G	Sleeplessness or insomnia	UKBB	European	2017	0.01227	0.001873	5.737e-11	336965
rs9894577	A	G	Systolic blood pressure	UKBB	European	2017	0.02215	0.002646	5.739e-17	317754
rs9894577	A	G	Trunk fat-free mass	UKBB	European	2017	-0.01644	0.001646	1.739e-23	331030
rs9894577	A	G	Trunk predicted mass	UKBB	European	2017	-0.01621	0.00164	5.069e-23	330995
rs9894577	A	G	Whole body fat-free mass	UKBB	European	2017	-0.01509	0.001652	6.7e-20	331291
rs9894577	A	G	Whole body water mass	UKBB	European	2017	-0.01508	0.001655	8.179e-20	331315
rs9845387	A	C	Sleeplessness or insomnia	UKBB	European	2017	-0.02496	0.00438	1.205e-08	336965
rs7711696	G	T	Sleeplessness or insomnia	UKBB	European	2017	-0.01099	0.00189	6.151e-09	336965
rs7572387	A	C	Arm fat mass left	UKBB	European	2017	0.01837	0.002416	2.897e-14	331164
rs7572387	A	C	Arm fat mass right	UKBB	European	2017	0.01873	0.002416	8.909e-15	331226
rs7572387	A	C	Arm fat percentage left	UKBB	European	2017	0.01372	0.001866	2.003e-13	331198
rs7572387	A	C	Arm fat percentage right	UKBB	European	2017	0.01355	0.001875	4.941e-13	331249
rs7572387	A	C	Arm fat-free mass right	UKBB	European	2017	0.008597	0.001536	2.205e-08	331221
rs7572387	A	C	Arm predicted mass left	UKBB	European	2017	0.008603	0.001562	3.617e-08	331146
rs7572387	A	C	Arm predicted mass right	UKBB	European	2017	0.00853	0.001531	2.524e-08	331216
rs7572387	A	C	Basal metabolic rate	UKBB	European	2017	0.009864	0.001635	1.61e-09	331307
rs7572387	A	C	Body fat percentage	UKBB	European	2017	0.0123	0.00189	7.591e-11	331117
rs7572387	A	C	Body mass index	UKBB	European	2017	0.02125	0.002439	2.95e-18	336107
rs7572387	A	C	Hip circumference	UKBB	European	2017	0.0158	0.002441	9.744e-11	336601
rs7572387	A	C	Impedance of leg left	UKBB	European	2017	-0.01568	0.002248	3.034e-12	331296
rs7572387	A	C	Impedance of leg right	UKBB	European	2017	-0.01523	0.002231	8.571e-12	331301
rs7572387	A	C	Impedance of whole body	UKBB	European	2017	-0.01237	0.00188	4.786e-11	331284
rs7572387	A	C	Leg fat mass left	UKBB	European	2017	0.01424	0.001949	2.712e-13	331275
rs7572387	A	C	Leg fat mass right	UKBB	European	2017	0.0141	0.001971	8.594e-13	331293
rs7572387	A	C	Leg fat percentage left	UKBB	European	2017	0.009867	0.001542	1.558e-10	331278
rs7572387	A	C	Leg fat percentage right	UKBB	European	2017	0.009663	0.001562	6.112e-10	331296
rs7572387	A	C	Leg fat-free mass left	UKBB	European	2017	0.01019	0.001624	3.488e-10	331258
rs7572387	A	C	Leg fat-free mass right	UKBB	European	2017	0.009875	0.001623	1.171e-09	331285
rs7572387	A	C	Leg predicted mass left	UKBB	European	2017	0.01004	0.001613	4.711e-10	331253
rs7572387	A	C	Leg predicted mass right	UKBB	European	2017	0.009874	0.001612	9.139e-10	331285
rs7572387	A	C	Sleeplessness or insomnia	UKBB	European	2017	-0.01093	0.001767	6.213e-10	336965
rs7572387	A	C	Trunk fat mass	UKBB	European	2017	0.01629	0.002483	5.287e-11	331093
rs7572387	A	C	Trunk fat percentage	UKBB	European	2017	0.01367	0.002266	1.606e-09	331113
rs7572387	A	C	Waist circumference	UKBB	European	2017	0.0144	0.002183	4.192e-11	336639
rs7572387	A	C	Weight	UKBB	European	2017	0.01545	0.002154	7.337e-13	336227
rs7572387	A	C	Whole body fat mass	UKBB	European	2017	0.01702	0.002406	1.519e-12	330762
rs7572387	A	C	Whole body fat-free mass	UKBB	European	2017	0.008577	0.001559	3.792e-08	331291
rs7572387	A	C	Whole body water mass	UKBB	European	2017	0.008602	0.001562	3.615e-08	331315
rs68094047	C	T	Frequency of tiredness or lethargy in last 2 weeks	UKBB	European	2017	-0.01404	0.002352	2.359e-09	327528
rs68094047	C	T	Neuroticism score	UKBB	European	2017	-0.05638	0.01005	2.039e-08	274108
rs6664467	A	G	Coronary artery disease	29212778	Mixed	2018	-0.0458	0.0083	3.746e-08	547261
rs62158170	A	G	Sleep duration	UKBB	European	2017	-0.02971	0.002291	1.859e-38	335410
rs62158170	A	G	Sleeplessness or insomnia	UKBB	European	2017	0.01281	0.002126	1.687e-09	336965
rs4886860	C	G	Comparative height size at age 10	UKBB	European	2017	0.01481	0.001955	3.562e-14	332021
rs4886860	C	G	Forced vital capacity	UKBB	European	2017	0.01447	0.002324	4.758e-10	307638
rs4886860	C	G	Forced vital capacity, best measure	UKBB	European	2017	0.01748	0.002552	7.466e-12	255492
rs4886860	C	G	Hand grip strength left	UKBB	European	2017	0.01355	0.002065	5.358e-11	335821
rs4886860	C	G	Hand grip strength right	UKBB	European	2017	0.01187	0.002068	9.636e-09	335842
rs4886860	C	G	Height	UKBB	European	2017	0.02276	0.002034	4.628e-29	336474
rs4886860	C	G	Sitting height	UKBB	European	2017	0.01366	0.002213	6.68e-10	336172
rs4751	T	G	Arm fat-free mass left	UKBB	European	2017	-0.008888	0.001562	1.283e-08	331159
rs4751	T	G	Arm predicted mass left	UKBB	European	2017	-0.008965	0.001557	8.462e-09	331146
rs4751	T	G	Basal metabolic rate	UKBB	European	2017	-0.009281	0.001629	1.231e-08	331307
rs4751	T	G	Body mass index	UKBB	European	2017	-0.01384	0.002431	1.229e-08	336107
rs4751	T	G	Impedance of arm left	UKBB	European	2017	0.01108	0.001736	1.709e-10	331292
rs4751	T	G	Impedance of arm right	UKBB	European	2017	0.01054	0.001728	1.07e-09	331279
rs4751	T	G	Impedance of leg left	UKBB	European	2017	0.01281	0.002241	1.077e-08	331296
rs4751	T	G	Impedance of leg right	UKBB	European	2017	0.0133	0.002224	2.192e-09	331301
rs4751	T	G	Impedance of whole body	UKBB	European	2017	0.01411	0.001874	5.116e-14	331284
rs4751	T	G	Time spent using computer	UKBB	European	2017	-0.01297	0.002174	2.444e-09	261987
rs4751	T	G	Trunk fat-free mass	UKBB	European	2017	-0.008722	0.001548	1.756e-08	331030
rs4751	T	G	Trunk predicted mass	UKBB	European	2017	-0.008717	0.001543	1.609e-08	330995
rs4751	T	G	Whole body fat-free mass	UKBB	European	2017	-0.008761	0.001554	1.725e-08	331291
rs4751	T	G	Whole body water mass	UKBB	European	2017	-0.009099	0.001556	5.029e-09	331315
rs4688760	T	C	High light scatter percentage of red cells	27863252	European	2016	-0.0543	0.003907	6.397e-44	173480
rs4688760	T	C	High light scatter reticulocyte count	27863252	European	2016	-0.05374	0.003907	4.722e-43	173480
rs4688760	T	C	Immature fraction of reticulocytes	27863252	European	2016	-0.03944	0.00387	2.177e-24	173480
rs4688760	T	C	Reticulocyte count	27863252	European	2016	-0.05103	0.003914	7.345e-39	173480
rs4688760	T	C	Reticulocyte fraction of red cells	27863252	European	2016	-0.05206	0.003911	2.018e-40	173480
rs4688760	T	C	Age at first live birth	UKBB	European	2017	-0.02338	0.004273	4.448e-08	123846
rs4688760	T	C	Age at last live birth	UKBB	European	2017	-0.02396	0.00429	2.338e-08	123676
rs4688760	T	C	Arm fat mass left	UKBB	European	2017	0.02007	0.002579	7.054e-15	331164
rs4688760	T	C	Arm fat mass right	UKBB	European	2017	0.01975	0.002578	1.877e-14	331226
rs4688760	T	C	Arm fat percentage left	UKBB	European	2017	0.01204	0.001992	1.473e-09	331198
rs4688760	T	C	Arm fat percentage right	UKBB	European	2017	0.01186	0.002001	3.087e-09	331249
rs4688760	T	C	Arm fat-free mass left	UKBB	European	2017	0.01461	0.001673	2.462e-18	331159
rs4688760	T	C	Arm fat-free mass right	UKBB	European	2017	0.01389	0.001639	2.479e-17	331221
rs4688760	T	C	Arm predicted mass left	UKBB	European	2017	0.01468	0.001667	1.29e-18	331146
rs4688760	T	C	Arm predicted mass right	UKBB	European	2017	0.01387	0.001634	2.047e-17	331216
rs4688760	T	C	Basal metabolic rate	UKBB	European	2017	0.01401	0.001745	9.709e-16	331307
rs4688760	T	C	Body fat percentage	UKBB	European	2017	0.01159	0.002017	9.178e-09	331117
rs4688760	T	C	Body mass index	UKBB	European	2017	0.02447	0.002602	5.384e-21	336107
rs4688760	T	C	Diabetes diagnosed by doctor	UKBB	European	2017	0.00323	0.0005641	1.03e-08	336473
rs4688760	T	C	Hip circumference	UKBB	European	2017	0.01562	0.002605	2.047e-09	336601
rs4688760	T	C	Impedance of arm left	UKBB	European	2017	-0.01787	0.001858	6.779e-22	331292
rs4688760	T	C	Impedance of arm right	UKBB	European	2017	-0.01864	0.00185	7.191e-24	331279
rs4688760	T	C	Impedance of leg left	UKBB	European	2017	-0.0141	0.002399	4.228e-09	331296
rs4688760	T	C	Impedance of leg right	UKBB	European	2017	-0.0138	0.002381	6.755e-09	331301
rs4688760	T	C	Impedance of whole body	UKBB	European	2017	-0.01755	0.002006	2.2e-18	331284
rs4688760	T	C	Leg fat mass left	UKBB	European	2017	0.01812	0.00208	2.912e-18	331275
rs4688760	T	C	Leg fat mass right	UKBB	European	2017	0.01807	0.002104	8.688e-18	331293
rs4688760	T	C	Leg fat percentage left	UKBB	European	2017	0.01194	0.001645	4.018e-13	331278
rs4688760	T	C	Leg fat percentage right	UKBB	European	2017	0.01188	0.001666	1.011e-12	331296
rs4688760	T	C	Leg fat-free mass left	UKBB	European	2017	0.01207	0.001733	3.193e-12	331258
rs4688760	T	C	Leg fat-free mass right	UKBB	European	2017	0.01144	0.001732	3.923e-11	331285
rs4688760	T	C	Leg predicted mass left	UKBB	European	2017	0.012	0.001721	3.051e-12	331253
rs4688760	T	C	Leg predicted mass right	UKBB	European	2017	0.01131	0.001721	4.879e-11	331285
rs4688760	T	C	Qualifications: A levels or as levels or equivalent	UKBB	European	2017	-0.006616	0.001182	2.187e-08	334070
rs4688760	T	C	Qualifications: college or university degree	UKBB	European	2017	-0.007824	0.001233	2.24e-10	334070
rs4688760	T	C	Self-reported diabetes	UKBB	European	2017	0.002987	0.0005115	5.265e-09	337159
rs4688760	T	C	Sleeplessness or insomnia	UKBB	European	2017	0.01151	0.001886	1.06e-09	336965
rs4688760	T	C	Trunk fat mass	UKBB	European	2017	0.01749	0.002649	4.11e-11	331093
rs4688760	T	C	Trunk fat-free mass	UKBB	European	2017	0.01169	0.001657	1.755e-12	331030
rs4688760	T	C	Trunk predicted mass	UKBB	European	2017	0.01163	0.001652	1.954e-12	330995
rs4688760	T	C	Waist circumference	UKBB	European	2017	0.01733	0.00233	1.035e-13	336639
rs4688760	T	C	Weight	UKBB	European	2017	0.01989	0.002299	4.996e-18	336227
rs4688760	T	C	Whole body fat mass	UKBB	European	2017	0.0191	0.002567	1e-13	330762
rs4688760	T	C	Whole body fat-free mass	UKBB	European	2017	0.01251	0.001664	5.523e-14	331291
rs4688760	T	C	Whole body water mass	UKBB	European	2017	0.01272	0.001666	2.271e-14	331315
rs3824081	T	C	Sleeplessness or insomnia	UKBB	European	2017	0.01026	0.001747	4.309e-09	336965
rs324017	C	A	Sleeplessness or insomnia	UKBB	European	2017	-0.01172	0.001912	8.829e-10	336965
rs314280	G	A	Standardized difference in height between age 14 years and adult	23449627	European	2013	-0.05824	0.0221	2.211e-08	4275
rs314280	G	A	Height in males	23754948	European	2013	-0.036	0.0063	1.3e-08	59637
rs314280	G	A	Height	20881960	European	2010	NA	NA	1.349e-10	131948
rs314280	G	A	Height	23754948	European	2013	-0.03005	0.004267	1.902e-12	131787
rs314280	G	A	Height	25282103	European	2014	-0.032	0.003	8.7e-27	251176
rs314280	G	A	Height	28146470	European	2017	-0.032	0.0025	2.1e-39	381625
rs314280	G	A	Height	28146470	Mixed	2017	-0.03	0.0023	1.7e-39	458927
rs314280	G	A	Waist circumference adjusted for BMI	25673412	Mixed	2015	-0.029	0.0043	2.1e-11	152162
rs314280	G	A	Waist circumference adjusted for physical activity in females	28448500	Mixed	2017	-0.0363	0.0064	1.49e-08	56478
rs314280	G	A	Waist circumeference adjusted for physical activity in males	28448500	Mixed	2017	-0.0349	0.0062	1.95e-08	59299
rs314280	G	A	Waist circumference adjusted for physical activity	28448500	European	2017	-0.028	0.0043	7.73e-11	129549
rs314280	G	A	Waist circumference adjusted for physical activity	28448500	Mixed	2017	-0.0244	0.0041	2.3e-09	142998
rs314280	G	A	Waist cirumference adjusted for smoking in males	28443625	Mixed	2017	-0.042	0.0058	6.2e-13	64160
rs314280	G	A	Waist circumference adjusted for smoking	28443625	European	2017	-0.0298	0.0046	1.124e-10	119700
rs314280	G	A	Waist circumference adjusted for smoking	28443625	Mixed	2017	-0.0254	0.0043	4.981e-09	133507
rs314280	G	A	Age at menarche	19448621	European	2009	NA	NA	2.3e-08	17438
rs314280	G	A	Age at menarche	19448622	European	2009	NA	NA	1.8e-14	15297
rs314280	G	A	Height	20881960	European	2010	NA	NA	1.349e-10	133653
rs314280	G	A	Menarche age at onset	19448622	European	2009	-1.2	0.1568	2e-14	-
rs314280	G	A	Age at menarche	UKBB	European	2017	-0.04941	0.002486	7.564e-88	176008
rs314280	G	A	Comparative body size at age 10	UKBB	European	2017	0.009268	0.001669	2.787e-08	331693
rs314280	G	A	Forced expiratory volume in 1-second, predicted	UKBB	European	2017	-0.01856	0.00274	1.243e-11	110423
rs314280	G	A	Hand grip strength right	UKBB	European	2017	-0.009902	0.001761	1.889e-08	335842
rs314280	G	A	Height	UKBB	European	2017	-0.02843	0.001732	1.509e-60	336474
rs314280	G	A	Impedance of arm left	UKBB	European	2017	-0.01549	0.001722	2.308e-19	331292
rs314280	G	A	Impedance of arm right	UKBB	European	2017	-0.01543	0.001714	2.238e-19	331279
rs314280	G	A	Impedance of whole body	UKBB	European	2017	-0.01438	0.001859	1.053e-14	331284
rs314280	G	A	Relative age of first facial hair	UKBB	European	2017	-0.01572	0.001589	4.445e-23	151113
rs314280	G	A	Relative age voice broke	UKBB	European	2017	-0.01135	0.001185	9.579e-22	144645
rs314280	G	A	Age at menarche	25231870	European	2014	-0.098	NA	0	182416
rs314280	G	A	Menarche	19448622	European	2009	NA	NA	2e-14	-
rs2956278	G	A	Depressive symptoms	29292387	European	2018	-0.0167	0.002976	2e-08	-
rs2956278	G	A	Depressive symptoms multi trait analysis	29292387	European	2018	-0.0158	0.002634	2e-09	-
rs2956278	G	A	Sleeplessness or insomnia	UKBB	European	2017	0.01191	0.002123	2.031e-08	336965
rs2956278	G	A	Depressive symptoms	29292387	European	2018	0.01	0.002	1.85e-08	354862
rs2644128	G	C	Arm fat mass left	UKBB	European	2017	0.01941	0.002394	5.242e-16	331164
rs2644128	G	C	Arm fat mass right	UKBB	European	2017	0.01939	0.002394	5.433e-16	331226
rs2644128	G	C	Arm fat percentage left	UKBB	European	2017	0.01288	0.001849	3.298e-12	331198
rs2644128	G	C	Arm fat percentage right	UKBB	European	2017	0.01307	0.001858	1.976e-12	331249
rs2644128	G	C	Arm fat-free mass left	UKBB	European	2017	0.01096	0.001553	1.678e-12	331159
rs2644128	G	C	Arm fat-free mass right	UKBB	European	2017	0.01077	0.001522	1.474e-12	331221
rs2644128	G	C	Arm predicted mass left	UKBB	European	2017	0.01121	0.001547	4.356e-13	331146
rs2644128	G	C	Arm predicted mass right	UKBB	European	2017	0.01094	0.001517	5.657e-13	331216
rs2644128	G	C	Basal metabolic rate	UKBB	European	2017	0.01195	0.00162	1.654e-13	331307
rs2644128	G	C	Body fat percentage	UKBB	European	2017	0.01218	0.001873	7.905e-11	331117
rs2644128	G	C	Body mass index	UKBB	European	2017	0.02116	0.002417	2.048e-18	336107
rs2644128	G	C	Hip circumference	UKBB	European	2017	0.01826	0.002419	4.428e-14	336601
rs2644128	G	C	Impedance of arm left	UKBB	European	2017	-0.01149	0.001725	2.75e-11	331292
rs2644128	G	C	Impedance of arm right	UKBB	European	2017	-0.01188	0.001718	4.759e-12	331279
rs2644128	G	C	Impedance of leg left	UKBB	European	2017	-0.01478	0.002228	3.235e-11	331296
rs2644128	G	C	Impedance of leg right	UKBB	European	2017	-0.01381	0.00221	4.219e-10	331301
rs2644128	G	C	Impedance of whole body	UKBB	European	2017	-0.01328	0.001863	1.023e-12	331284
rs2644128	G	C	Leg fat mass left	UKBB	European	2017	0.01551	0.001931	9.619e-16	331275
rs2644128	G	C	Leg fat mass right	UKBB	European	2017	0.01599	0.001953	2.708e-16	331293
rs2644128	G	C	Leg fat percentage left	UKBB	European	2017	0.01034	0.001528	1.299e-11	331278
rs2644128	G	C	Leg fat percentage right	UKBB	European	2017	0.01061	0.001547	7.166e-12	331296
rs2644128	G	C	Leg fat-free mass left	UKBB	European	2017	0.01165	0.001609	4.442e-13	331258
rs2644128	G	C	Leg fat-free mass right	UKBB	European	2017	0.01105	0.001608	6.274e-12	331285
rs2644128	G	C	Leg predicted mass left	UKBB	European	2017	0.01166	0.001598	2.868e-13	331253
rs2644128	G	C	Leg predicted mass right	UKBB	European	2017	0.01078	0.001598	1.483e-11	331285
rs2644128	G	C	Nap during day	UKBB	European	2017	0.00988	0.001448	8.947e-12	337074
rs2644128	G	C	Sleeplessness or insomnia	UKBB	European	2017	0.0109	0.001751	4.821e-10	336965
rs2644128	G	C	Trunk fat mass	UKBB	European	2017	0.01801	0.00246	2.443e-13	331093
rs2644128	G	C	Trunk fat percentage	UKBB	European	2017	0.01354	0.002245	1.641e-09	331113
rs2644128	G	C	Trunk fat-free mass	UKBB	European	2017	0.009511	0.001539	6.399e-10	331030
rs2644128	G	C	Trunk predicted mass	UKBB	European	2017	0.009507	0.001534	5.717e-10	330995
rs2644128	G	C	Waist circumference	UKBB	European	2017	0.01539	0.002164	1.137e-12	336639
rs2644128	G	C	Weight	UKBB	European	2017	0.01779	0.002135	7.825e-17	336227
rs2644128	G	C	Whole body fat mass	UKBB	European	2017	0.0187	0.002384	4.302e-15	330762
rs2644128	G	C	Whole body fat-free mass	UKBB	European	2017	0.01057	0.001545	7.986e-12	331291
rs2644128	G	C	Whole body water mass	UKBB	European	2017	0.01062	0.001547	6.839e-12	331315
rs2297787	A	T	Body mass index males	28892062	East Asian	2017	0.0353	0.005437	8.432e-11	90992
rs2297787	A	T	Body mass index	28892062	East Asian	2017	0.02396	0.003994	1.982e-09	173430
rs2297787	A	T	High light scatter reticulocyte count	27863252	European	2016	-0.03837	0.006646	7.745e-09	173480
rs2297787	A	T	Monocyte count	27863252	European	2016	-0.03739	0.006626	1.672e-08	173480
rs2297787	A	T	Reticulocyte count	27863252	European	2016	-0.05061	0.006658	2.935e-14	173480
rs2297787	A	T	Reticulocyte fraction of red cells	27863252	European	2016	-0.04347	0.006653	6.403e-11	173480
rs2297787	A	T	Basal metabolic rate	UKBB	European	2017	0.01874	0.003009	4.783e-10	331307
rs2297787	A	T	Birth weight	UKBB	European	2017	0.03363	0.005917	1.317e-08	193063
rs2297787	A	T	Diastolic blood pressure	UKBB	European	2017	-0.03394	0.004598	1.573e-13	317756
rs2297787	A	T	Impedance of leg left	UKBB	European	2017	-0.03295	0.004138	1.7e-15	331296
rs2297787	A	T	Impedance of leg right	UKBB	European	2017	-0.03221	0.004106	4.346e-15	331301
rs2297787	A	T	Impedance of whole body	UKBB	European	2017	-0.02096	0.003461	1.384e-09	331284
rs2297787	A	T	Leg fat-free mass left	UKBB	European	2017	0.02271	0.002988	2.95e-14	331258
rs2297787	A	T	Leg fat-free mass right	UKBB	European	2017	0.02239	0.002987	6.597e-14	331285
rs2297787	A	T	Leg predicted mass left	UKBB	European	2017	0.02212	0.002968	9.12e-14	331253
rs2297787	A	T	Leg predicted mass right	UKBB	European	2017	0.0223	0.002968	5.765e-14	331285
rs2297787	A	T	Nervous feelings	UKBB	European	2017	-0.01074	0.001952	3.753e-08	328725
rs2297787	A	T	Self-reported hypertension	UKBB	European	2017	-0.01418	0.001991	1.062e-12	337159
rs2297787	A	T	Sleeplessness or insomnia	UKBB	European	2017	-0.01908	0.003254	4.489e-09	336965
rs2297787	A	T	Systolic blood pressure	UKBB	European	2017	-0.04637	0.004595	6.184e-24	317754
rs2297787	A	T	Treatment with blood pressure medication	UKBB	European	2017	-0.01302	0.002374	4.15e-08	180203
rs2297787	A	T	Vascular or heart problems diagnosed by doctor: high blood pressure	UKBB	European	2017	-0.01483	0.002019	2.049e-13	336683
rs2297787	A	T	Vascular or heart problems diagnosed by doctor: none of the above	UKBB	European	2017	0.01547	0.002073	8.609e-14	336683
rs2297787	A	T	Weight	UKBB	European	2017	0.02272	0.003965	1.007e-08	336227
rs2297787	A	T	Whole body fat-free mass	UKBB	European	2017	0.01815	0.00287	2.576e-10	331291
rs2297787	A	T	Whole body water mass	UKBB	European	2017	0.01796	0.002874	4.129e-10	331315
rs2297787	A	T	Schizophrenia	25056061	Mixed	2014	-0.133	0.018	1.531e-13	82315
rs2297787	A	T	Coronary artery disease	29212778	Mixed	2018	-0.0617	0.0093	2.756e-11	547261
rs2296580	G	T	Height	UKBB	European	2017	-0.01222	0.001882	8.27e-11	336474
rs2296580	G	T	Sleeplessness or insomnia	UKBB	European	2017	0.01256	0.001898	3.741e-11	336965
rs1942262	G	A	Medication for pain relief, constipation, heartburn: none of the above	UKBB	European	2017	0.008027	0.001338	1.978e-09	333581
rs1942262	G	A	Mood swings	UKBB	European	2017	-0.008625	0.001348	1.576e-10	329428
rs1942262	G	A	Number of days or week walked 10+ minutes	UKBB	European	2017	-0.03005	0.005218	8.503e-09	331654
rs1942262	G	A	Sleeplessness or insomnia	UKBB	European	2017	-0.01045	0.001916	4.878e-08	336965
rs1923770	T	A	Sleeplessness or insomnia	UKBB	European	2017	0.01114	0.001791	4.951e-10	336965
rs17151854	G	T	Irritability	UKBB	European	2017	-0.008708	0.001557	2.253e-08	322668
rs17151854	G	T	Nervous feelings	UKBB	European	2017	-0.008609	0.001457	3.478e-09	328725
rs17151854	G	T	Neuroticism score	UKBB	European	2017	-0.09063	0.01214	8.491e-14	274108
rs17151854	G	T	Sleeplessness or insomnia	UKBB	European	2017	-0.01451	0.002429	2.359e-09	336965
rs17151854	G	T	Tense or highly strung	UKBB	European	2017	-0.007392	0.001298	1.252e-08	327232
rs17151854	G	T	Worrier or anxious feelings	UKBB	European	2017	-0.01277	0.001682	3.216e-14	328717
rs17151854	G	T	Worry too long after embarrassment	UKBB	European	2017	-0.0102	0.001715	2.725e-09	323766
rs1592757	G	C	Comparative body size at age 10	UKBB	European	2017	0.009521	0.001736	4.118e-08	331693
rs1592757	G	C	Leg fat percentage right	UKBB	European	2017	-0.009066	0.001606	1.647e-08	331296
rs1592757	G	C	Nap during day	UKBB	European	2017	-0.01129	0.001503	6.058e-14	337074
rs1592757	G	C	Seen doctor for nerves, anxiety, tension or depression	UKBB	European	2017	-0.007705	0.001197	1.216e-10	335108
rs1592757	G	C	Sleeplessness or insomnia	UKBB	European	2017	-0.01035	0.001818	1.237e-08	336965
rs1430205	T	C	Alcohol intake frequency	UKBB	European	2017	-0.02063	0.00357	7.502e-09	336965
rs1327938	T	C	Sleeplessness or insomnia	UKBB	European	2017	-0.01032	0.001844	2.189e-08	336965
rs12405761	A	C	Sleeplessness or insomnia	UKBB	European	2017	0.009759	0.00176	2.934e-08	336965
rs11804386	A	G	Sleeplessness or insomnia	UKBB	European	2017	0.01017	0.001846	3.591e-08	336965
rs11673344	A	G	Comparative height size at age 10	UKBB	European	2017	0.01044	0.00171	1.021e-09	332021
rs11673344	A	G	Height	UKBB	European	2017	0.01027	0.00178	7.839e-09	336474
rs11673344	A	G	Sitting height	UKBB	European	2017	0.0107	0.001936	3.295e-08	336172
rs11635495	C	T	Arm fat mass left	UKBB	European	2017	0.01495	0.002383	3.473e-10	331164
rs11635495	C	T	Arm fat mass right	UKBB	European	2017	0.01515	0.002382	2.018e-10	331226
rs11635495	C	T	Arm fat percentage left	UKBB	European	2017	0.01133	0.00184	7.537e-10	331198
rs11635495	C	T	Arm fat percentage right	UKBB	European	2017	0.01164	0.001849	3.056e-10	331249
rs11635495	C	T	Body fat percentage	UKBB	European	2017	0.01084	0.001864	6.091e-09	331117
rs11635495	C	T	Body mass index	UKBB	European	2017	0.01576	0.002404	5.576e-11	336107
rs11635495	C	T	Comparative body size at age 10	UKBB	European	2017	0.0136	0.001663	2.987e-16	331693
rs11635495	C	T	Leg fat mass left	UKBB	European	2017	0.01194	0.001921	5.115e-10	331275
rs11635495	C	T	Leg fat mass right	UKBB	European	2017	0.01179	0.001944	1.294e-09	331293
rs11635495	C	T	Leg fat percentage left	UKBB	European	2017	0.008375	0.00152	3.604e-08	331278
rs11635495	C	T	Sleeplessness or insomnia	UKBB	European	2017	0.009731	0.001742	2.337e-08	336965
rs11635495	C	T	Trunk fat mass	UKBB	European	2017	0.01441	0.002448	3.926e-09	331093
rs11635495	C	T	Waist circumference	UKBB	European	2017	0.01293	0.002153	1.882e-09	336639
rs11635495	C	T	Weight	UKBB	European	2017	0.01215	0.002124	1.068e-08	336227
rs11635495	C	T	Whole body fat mass	UKBB	European	2017	0.01445	0.002372	1.103e-09	330762
rs113851554	G	T	Insomnia in females	28604731	European	2017	-0.1887	0.02689	2.245e-12	59367
rs113851554	G	T	Insomnia	28604731	European	2017	-0.1782	0.02037	2.139e-18	113006
rs113851554	G	T	Insomnia	27992416	European	2016	-0.2311	0.02612	9e-19	-
rs113851554	G	T	Insomnia complaints	28604731	European	2017	-7.19	1.001	7e-13	-
rs113851554	G	T	Insomnia complaints	28604731	European	2017	-8.94	1	4e-19	-
rs113851554	G	T	Insomnia complaints continuous	28604731	European	2017	NA	NA	6e-22	-
rs113851554	G	T	Insomnia complaints dichotomous	28604731	European	2017	NA	NA	2e-19	-
rs113851554	G	T	Restless legs syndrome	29029846	European	2017	-0.6523	0.01823	2e-280	-
rs113851554	G	T	Sleep traits multi trait analysis	27992416	European	2016	NA	NA	4e-16	-
rs113851554	G	T	Morning or evening person	UKBB	European	2017	-0.02988	0.005337	2.169e-08	301143
rs113851554	G	T	Sleeplessness or insomnia	UKBB	European	2017	-0.04778	0.00389	1.16e-34	336965
rs10838708	A	G	Body mass index females	28892062	East Asian	2017	0.03174	0.005757	3.532e-08	82438
rs10838708	A	G	Body mass index	28892062	East Asian	2017	0.02264	0.003885	5.615e-09	173430
rs10838708	A	G	Height tails	23563607	European	2013	-0.16	0.025	9.9e-10	15970
rs10838708	A	G	Height	23754948	European	2013	-0.02458	0.004267	8.419e-09	131908
rs10838708	A	G	Height	25282103	European	2014	-0.024	0.003	2.2e-16	251142
rs10838708	A	G	High density lipoprotein	24097068	European	2013	-0.0216	0.0035	1.553e-10	185562
rs10838708	A	G	Height tails upper and lower 5th percentiles	23563607	European	2013	NA	NA	9.93e-10	16068
rs10838708	A	G	Height	23563607	European	2013	NA	NA	2e-09	-
rs10838708	A	G	Height	UKBB	European	2017	-0.01639	0.001745	6.067e-21	336474
rs10838708	A	G	Sitting height	UKBB	European	2017	-0.01279	0.001899	1.634e-11	336172
rs10280045	C	G	Number of self-reported non-cancer illnesses	UKBB	European	2017	-0.0114	0.002042	2.376e-08	337159
rs10280045	C	G	Risk taking	UKBB	European	2017	-0.007345	0.001081	1.078e-11	325821
rs10280045	C	G	Sleep duration	UKBB	European	2017	0.01143	0.001909	2.16e-09	335410
rs10280045	C	G	Sleeplessness or insomnia	UKBB	European	2017	-0.009726	0.001772	4.038e-08	336965
rs10280045	C	G	Types of physical activity in last 4 weeks: light diy	UKBB	European	2017	0.008371	0.001237	1.289e-11	335599
rs10280045	C	G	Wheeze or whistling in the chest in last year	UKBB	European	2017	-0.00567	0.001013	2.156e-08	331257
rs10156602	A	G	Comparative body size at age 10	UKBB	European	2017	-0.01281	0.001741	1.876e-13	331693
rs10156602	A	G	Impedance of leg left	UKBB	European	2017	0.01451	0.00232	3.97e-10	331296
rs10156602	A	G	Impedance of leg right	UKBB	European	2017	0.01403	0.002302	1.087e-09	331301
rs10156602	A	G	Loneliness, isolation	UKBB	European	2017	0.005527	0.0009777	1.573e-08	332263
rs10156602	A	G	Sleeplessness or insomnia	UKBB	European	2017	0.01019	0.001823	2.321e-08	336965
sleep duration→glycemic trait
rs9937053	A	G	Body mass index males	28892062	East Asian	2017	0.07124	0.005759	3.838e-35	90992
rs9937053	A	G	Body mass index	28892062	East Asian	2017	0.06922	0.004254	1.527e-59	173430
rs9937053	A	G	Type II diabetes	26551672	European	2015	0.1293	0.01256	3.5e-24	84780
rs9937053	A	G	Type II diabetes	22885922	European	2012	0.1133	0.01823	1.5e-09	63390
rs9937053	A	G	Type II diabetes	28566273	European	2017	0.12	0.012	4.2e-24	159208
rs9937053	A	G	Type II diabetes	24509480	Mixed	2014	0.09531	0.01392	4.1e-11	110452
rs9937053	A	G	Childhood BMI	26604143	European	2016	0.062	0.0083	1.062e-13	30987
rs9937053	A	G	Childhood obesity	22484627	European	2012	0.1776	0.028	2.223e-10	13848
rs9937053	A	G	Body mass index in physically active females	28448500	Mixed	2017	0.0654	0.0051	2.52e-37	88564
rs9937053	A	G	Body mass index in physically active males	28448500	Mixed	2017	0.0708	0.0061	3.41e-31	61133
rs9937053	A	G	Body mass index in physically active indivdiuals	28448500	European	2017	0.0714	0.0043	0	137194
rs9937053	A	G	Body mass index in physically active indivdiuals	28448500	Mixed	2017	0.0681	0.0041	0	149179
rs9937053	A	G	Body mass index in females greater than 50 years of age	26426971	European	2015	0.078	0.0048	4.8e-59	104846
rs9937053	A	G	Body mass index in females less than or equal to 50 years of age	26426971	European	2015	0.086	0.0061	6.6e-46	65131
rs9937053	A	G	Body mass index in females	23754948	European	2013	0.075	0.0064	3.41e-32	67945
rs9937053	A	G	Body mass index in females	25673413	Mixed	2015	0.0781	0.0041	8.036e-83	171443
rs9937053	A	G	Body mass index in physically inactive females	28448500	Mixed	2017	0.0867	0.0096	1.72e-19	26637
rs9937053	A	G	Body mass index in physically inactive males	28448500	Mixed	2017	0.0803	0.0104	9.16e-15	21939
rs9937053	A	G	Body mass index in physically inactive indivdiuals	28448500	European	2017	0.0889	0.0078	2.17e-30	41750
rs9937053	A	G	Body mass index in physically inactive indivdiuals	28448500	Mixed	2017	0.0854	0.0074	1.14e-30	46333
rs9937053	A	G	Body mass index in males greater than 50 years of age	26426971	European	2015	0.072	0.005	4.4e-47	91834
rs9937053	A	G	Body mass index in males less than or equal to 50 years of age	26426971	European	2015	0.097	0.0067	2.5e-47	49958
rs9937053	A	G	Body mass index in males	23754948	European	2013	0.082	0.0065	6.04e-37	58611
rs9937053	A	G	Body mass index in males	25673413	Mixed	2015	0.0811	0.0041	6.256e-88	152377
rs9937053	A	G	Body mass index in female non-smokers	28443625	Mixed	2017	0.0619	0.0048	2.873e-38	111761
rs9937053	A	G	Body mass index in male non-smokers	28443625	Mixed	2017	0.0739	0.0054	1.018e-42	77767
rs9937053	A	G	Body mass index in non-smokers	28443625	European	2017	0.0731	0.004	1.824e-74	163687
rs9937053	A	G	Body mass index in non-smokers	28443625	Mixed	2017	0.0668	0.0037	6.4e-73	189528
rs9937053	A	G	Body mass index in female smokers	28443625	Mixed	2017	0.0929	0.0095	1.148e-22	26261
rs9937053	A	G	Body mass index in male smokers	28443625	Mixed	2017	0.088	0.0101	2.186e-18	24498
rs9937053	A	G	Body mass index in smokers	28443625	European	2017	0.0955	0.0073	9.29e-39	45637
rs9937053	A	G	Body mass index in smokers	28443625	Mixed	2017	0.0899	0.0069	1.058e-38	50759
rs9937053	A	G	Body mass index tails	23563607	European	2013	0.3	0.026	8.6e-31	15748
rs9937053	A	G	Body mass index ajusted for physical activity in females	28448500	Mixed	2017	0.071	0.0046	0	115176
rs9937053	A	G	Body mass index adjsuted for physical activity in males	28448500	Mixed	2017	0.0755	0.0052	0	83937
rs9937053	A	G	Body mass index adjusted for physical activity	28448500	European	2017	0.0763	0.0038	0	179086
rs9937053	A	G	Body mass index adjusted for physical activity	28448500	Mixed	2017	0.0729	0.0036	0	199113
rs9937053	A	G	Body mass index adjusted for smoking in females	28443625	Mixed	2017	0.0674	0.0043	4.101e-56	135381
rs9937053	A	G	Body mass index adjusted for smoking in males	28443625	Mixed	2017	0.0771	0.0048	3.514e-59	102239
rs9937053	A	G	Body mass index adjusted for smoking	28443625	European	2017	0.0781	0.0035	1.32e-109	207247
rs9937053	A	G	Body mass index adjusted for smoking	28443625	Mixed	2017	0.0719	0.0033	1.57e-107	237621
rs9937053	A	G	Body mass index	20935630	European	2010	NA	NA	7.47e-58	123845
rs9937053	A	G	Body mass index	23754948	European	2013	0.07845	0.00456	2.592e-66	126556
rs9937053	A	G	Body mass index	25673413	European	2015	0.0797	0.0031	4.23e-145	321110
rs9937053	A	G	Body mass index	25673413	Mixed	2015	0.0765	0.003	9.73e-146	338181
rs9937053	A	G	Hip circumference in females	25673412	Mixed	2015	0.068	0.0046	3.2e-49	124935
rs9937053	A	G	Hip circumference in males	25673412	Mixed	2015	0.064	0.0048	3.7e-40	100229
rs9937053	A	G	Hip circumference	25673412	European	2015	0.07	0.0036	1.3e-84	212707
rs9937053	A	G	Hip circumference	25673412	Mixed	2015	0.066	0.0036	8.9e-77	227098
rs9937053	A	G	Obesity class 1	23563607	European	2013	0.21	0.013	1.4e-60	98373
rs9937053	A	G	Obesity class 2	23563607	European	2013	0.28	0.02	1.1e-46	71735
rs9937053	A	G	Obesity class 3	23563607	European	2013	0.36	0.035	8e-25	46614
rs9937053	A	G	Overweight	23563607	European	2013	0.13	0.0093	9.2e-47	158391
rs9937053	A	G	Waist circumference in females	23754948	European	2013	0.07	0.0072	5.62e-22	47311
rs9937053	A	G	Waist circumference in females	25673412	Mixed	2015	0.069	0.0043	5.9e-56	134410
rs9937053	A	G	Waist circumference in males	23754948	European	2013	0.077	0.0076	5.64e-24	38298
rs9937053	A	G	Waist circumference in males	25673412	Mixed	2015	0.071	0.0047	2.1e-51	109842
rs9937053	A	G	Waist circumference	23754948	European	2013	0.07331	0.005227	1.084e-44	85609
rs9937053	A	G	Waist circumference	25673412	European	2015	0.073	0.0034	1e-100	231758
rs9937053	A	G	Waist circumference	25673412	Mixed	2015	0.069	0.0033	6.5e-96	244102
rs9937053	A	G	Waist hip ratio in females	25673412	Mixed	2015	0.038	0.0044	2.4e-17	124413
rs9937053	A	G	Waist hip ratio in males	23754948	European	2013	0.057	0.0078	4.33e-13	34574
rs9937053	A	G	Waist hip ratio in males	25673412	Mixed	2015	0.046	0.0048	8.5e-22	99829
rs9937053	A	G	Waist hip ratio	23754948	European	2013	0.04634	0.00533	3.496e-18	77296
rs9937053	A	G	Waist hip ratio	25673412	European	2015	0.044	0.0034	1.6e-38	211869
rs9937053	A	G	Waist hip ratio	25673412	Mixed	2015	0.042	0.0033	8.2e-37	226268
rs9937053	A	G	Weight in females	23754948	European	2013	0.068	0.0064	3.2e-26	67581
rs9937053	A	G	Weight in males	23754948	European	2013	0.069	0.0066	1.73e-25	58315
rs9937053	A	G	Weight	23754948	European	2013	0.06848	0.004595	3.032e-50	125896
rs9937053	A	G	High density lipoprotein	24097068	European	2013	-0.0187	0.0035	2.723e-08	185541
rs9937053	A	G	Body mass index	19557197	European	2009	NA	NA	2e-21	31373
rs9937053	A	G	Body mass index	20935630	European	2010	NA	NA	7.47e-58	123865
rs9937053	A	G	Body mass index	21935397	European	2011	NA	NA	9.95e-15	5373
rs9937053	A	G	Obesity body mass index	21552555	European	2011	NA	NA	1.56e-11	1060
rs9937053	A	G	Obesity body mass index	21935397	European	2011	NA	NA	1.05e-13	5373
rs9937053	A	G	Obesity with early age of onset age 2	22484627	European	2012	NA	NA	2.223e-10	13848
rs9937053	A	G	Waist circumference	19557197	European	2009	NA	NA	5.3e-18	31373
rs9937053	A	G	Body fat percentage	26833246	Mixed	2016	0.0488	0.0046	9.858e-26	99370
rs9937053	A	G	HbA1c	28898252	European	2017	0.01	0.0019	3.272e-08	123665
rs9937053	A	G	Age at menarche	UKBB	European	2017	-0.03154	0.002505	2.508e-36	176008
rs9937053	A	G	Alcohol intake frequency	UKBB	European	2017	0.02121	0.003597	3.729e-09	336965
rs9937053	A	G	Arm fat mass left	UKBB	European	2017	0.0613	0.002408	8.153e-143	331164
rs9937053	A	G	Arm fat mass right	UKBB	European	2017	0.06097	0.002407	2.288e-141	331226
rs9937053	A	G	Arm fat percentage left	UKBB	European	2017	0.04208	0.00186	3.474e-113	331198
rs9937053	A	G	Arm fat percentage right	UKBB	European	2017	0.04151	0.001869	3.14e-109	331249
rs9937053	A	G	Arm fat-free mass left	UKBB	European	2017	0.03474	0.001562	1.986e-109	331159
rs9937053	A	G	Arm fat-free mass right	UKBB	European	2017	0.03324	0.001531	2.118e-104	331221
rs9937053	A	G	Arm predicted mass left	UKBB	European	2017	0.03422	0.001557	5.204e-107	331146
rs9937053	A	G	Arm predicted mass right	UKBB	European	2017	0.03346	0.001526	1.792e-106	331216
rs9937053	A	G	Average weekly beer plus cider intake	UKBB	European	2017	-0.01288	0.002029	2.218e-10	241447
rs9937053	A	G	Basal metabolic rate	UKBB	European	2017	0.0392	0.001629	9.286e-128	331307
rs9937053	A	G	Body fat percentage	UKBB	European	2017	0.03749	0.001885	5.573e-88	331117
rs9937053	A	G	Body mass index	UKBB	European	2017	0.0684	0.00243	4.116e-174	336107
rs9937053	A	G	Comparative body size at age 10	UKBB	European	2017	0.04595	0.001681	2.91e-164	331693
rs9937053	A	G	Comparative height size at age 10	UKBB	European	2017	0.009428	0.001679	1.958e-08	332021
rs9937053	A	G	Diabetes diagnosed by doctor	UKBB	European	2017	0.00496	0.0005272	5.057e-21	336473
rs9937053	A	G	Getting up in morning	UKBB	European	2017	0.01031	0.001889	4.789e-08	336501
rs9937053	A	G	Heel bone mineral density	UKBB	European	2017	0.01899	0.003153	1.726e-09	194398
rs9937053	A	G	Hip circumference	UKBB	European	2017	0.05806	0.002434	1.079e-125	336601
rs9937053	A	G	Illnesses of father: diabetes	UKBB	European	2017	0.00424	0.000766	3.128e-08	293407
rs9937053	A	G	Impedance of arm left	UKBB	European	2017	-0.03475	0.001736	4.284e-89	331292
rs9937053	A	G	Impedance of arm right	UKBB	European	2017	-0.03477	0.001728	5.753e-90	331279
rs9937053	A	G	Impedance of leg left	UKBB	European	2017	-0.05646	0.00224	5.401e-140	331296
rs9937053	A	G	Impedance of leg right	UKBB	European	2017	-0.05416	0.002223	5.985e-131	331301
rs9937053	A	G	Impedance of whole body	UKBB	European	2017	-0.04722	0.001874	5.036e-140	331284
rs9937053	A	G	Leg fat mass left	UKBB	European	2017	0.04868	0.001942	1.588e-138	331275
rs9937053	A	G	Leg fat mass right	UKBB	European	2017	0.04937	0.001964	2.872e-139	331293
rs9937053	A	G	Leg fat percentage left	UKBB	European	2017	0.03024	0.001537	3.802e-86	331278
rs9937053	A	G	Leg fat percentage right	UKBB	European	2017	0.0306	0.001557	5.66e-86	331296
rs9937053	A	G	Leg fat-free mass left	UKBB	European	2017	0.04036	0.001618	3.227e-137	331258
rs9937053	A	G	Leg fat-free mass right	UKBB	European	2017	0.03879	0.001617	5.804e-127	331285
rs9937053	A	G	Leg predicted mass left	UKBB	European	2017	0.04003	0.001607	8.373e-137	331253
rs9937053	A	G	Leg predicted mass right	UKBB	European	2017	0.03848	0.001607	1.206e-126	331285
rs9937053	A	G	Medication for cholesterol, blood pressure or diabetes: none of the above	UKBB	European	2017	-0.009516	0.001718	3.063e-08	154702
rs9937053	A	G	Morning or evening person	UKBB	European	2017	-0.02114	0.002419	2.31e-18	301143
rs9937053	A	G	Relative age of first facial hair	UKBB	European	2017	-0.009551	0.001605	2.676e-09	151113
rs9937053	A	G	Self-reported diabetes	UKBB	European	2017	0.00388	0.0004781	4.817e-16	337159
rs9937053	A	G	Self-reported hypertension	UKBB	European	2017	0.007805	0.001079	4.677e-13	337159
rs9937053	A	G	Sleep duration	UKBB	European	2017	-0.01138	0.0019	2.097e-09	335410
rs9937053	A	G	Snoring	UKBB	European	2017	-0.007375	0.001212	1.157e-09	314449
rs9937053	A	G	Sodium in urine	UKBB	European	2017	0.01688	0.002395	1.796e-12	326831
rs9937053	A	G	Treatment with blood pressure medication	UKBB	European	2017	0.007159	0.001282	2.325e-08	180203
rs9937053	A	G	Treatment with metformin	UKBB	European	2017	0.00308	0.0003838	1.009e-15	337159
rs9937053	A	G	Trunk fat mass	UKBB	European	2017	0.05562	0.002474	8.128e-112	331093
rs9937053	A	G	Trunk fat percentage	UKBB	European	2017	0.04092	0.002259	2.939e-73	331113
rs9937053	A	G	Trunk fat-free mass	UKBB	European	2017	0.02997	0.001548	1.909e-83	331030
rs9937053	A	G	Trunk predicted mass	UKBB	European	2017	0.02988	0.001543	1.828e-83	330995
rs9937053	A	G	Usual walking pace	UKBB	European	2017	-0.009825	0.001503	6.215e-11	335349
rs9937053	A	G	Vascular or heart problems diagnosed by doctor: high blood pressure	UKBB	European	2017	0.007783	0.001094	1.12e-12	336683
rs9937053	A	G	Vascular or heart problems diagnosed by doctor: none of the above	UKBB	European	2017	-0.007868	0.001123	2.488e-12	336683
rs9937053	A	G	Waist circumference	UKBB	European	2017	0.05385	0.002176	4.634e-135	336639
rs9937053	A	G	Weight	UKBB	European	2017	0.05716	0.002147	5.014e-156	336227
rs9937053	A	G	Whole body fat mass	UKBB	European	2017	0.058	0.002398	3.603e-129	330762
rs9937053	A	G	Whole body fat-free mass	UKBB	European	2017	0.035	0.001554	2.941e-112	331291
rs9937053	A	G	Whole body water mass	UKBB	European	2017	0.03534	0.001556	4.388e-114	331315
rs9937053	A	G	Age at menarche	25231870	European	2014	-0.041	0.005122	1.2e-15	182416
rs9382445	C	T	Morning or evening person	UKBB	European	2017	-0.01365	0.002462	2.964e-08	301143
rs915416	G	C	Sleep duration	UKBB	European	2017	-0.01153	0.00207	2.532e-08	335410
rs8038326	A	G	Sleep duration	UKBB	European	2017	0.01307	0.002107	5.663e-10	335410
rs7915425	C	T	Sleep duration	UKBB	European	2017	-0.01484	0.002482	2.234e-09	335410
rs7806045	C	T	Sleep duration	UKBB	European	2017	-0.01307	0.002177	1.938e-09	335410
rs7556815	A	G	Sleep duration	UKBB	European	2017	0.02989	0.002272	1.644e-39	335410
rs7556815	A	G	Sleeplessness or insomnia	UKBB	European	2017	-0.01297	0.002109	7.789e-10	336965
rs75539574	A	C	Sleep duration	UKBB	European	2017	-0.02152	0.003378	1.905e-10	335410
rs73219758	A	G	Body mass index	UKBB	European	2017	0.01452	0.002651	4.333e-08	336107
rs73219758	A	G	Sleep duration	UKBB	European	2017	-0.01143	0.00207	3.337e-08	335410
rs6575005	C	T	Qualifications: college or university degree	UKBB	European	2017	0.007791	0.001328	4.467e-09	334070
rs6575005	C	T	Time spent watching television	UKBB	European	2017	-0.01192	0.002181	4.675e-08	319740
rs56372231	C	T	Nap during day	UKBB	European	2017	-0.008363	0.001526	4.243e-08	337074
rs56372231	C	T	Sleep duration	UKBB	European	2017	-0.01097	0.001988	3.459e-08	335410
rs55658675	C	T	Mean corpuscular hemoglobin	27863252	European	2016	-0.04036	0.003712	1.563e-27	173480
rs55658675	C	T	Mean corpuscular hemoglobin concentration	27863252	European	2016	-0.02229	0.003631	8.267e-10	173480
rs55658675	C	T	Mean corpuscular volume	27863252	European	2016	-0.03385	0.003702	5.996e-20	173480
rs55658675	C	T	Red blood cell count	27863252	European	2016	0.02047	0.003731	4.103e-08	173480
rs55658675	C	T	Comparative height size at age 10	UKBB	European	2017	0.01182	0.001733	8.796e-12	332021
rs55658675	C	T	Height	UKBB	European	2017	0.01805	0.001803	1.392e-23	336474
rs55658675	C	T	Sitting height	UKBB	European	2017	0.01516	0.001962	1.088e-14	336172
rs55658675	C	T	Trunk fat-free mass	UKBB	European	2017	0.009041	0.001599	1.567e-08	331030
rs55658675	C	T	Trunk predicted mass	UKBB	European	2017	0.009086	0.001594	1.188e-08	330995
rs4841498	C	T	Myeloid white cell count	27863252	European	2016	-0.02014	0.003611	2.452e-08	173480
rs4841498	C	T	Neutrophil count	27863252	European	2016	-0.01992	0.003593	2.978e-08	173480
rs4841498	C	T	Platelet distribution width	27863252	European	2016	0.02476	0.003606	6.595e-12	173480
rs4841498	C	T	Red cell distribution width	27863252	European	2016	0.02712	0.00355	2.162e-14	173480
rs4841498	C	T	Sum basophil neutrophil counts	27863252	European	2016	-0.02013	0.0036	2.247e-08	173480
rs4841498	C	T	White blood cell count	27863252	European	2016	-0.02025	0.003596	1.793e-08	173480
rs4841498	C	T	Arm fat mass left	UKBB	European	2017	0.01378	0.002384	7.517e-09	331164
rs4841498	C	T	Arm fat mass right	UKBB	European	2017	0.01377	0.002384	7.689e-09	331226
rs4841498	C	T	Arm fat-free mass left	UKBB	European	2017	0.008657	0.001547	2.182e-08	331159
rs4841498	C	T	Arm fat-free mass right	UKBB	European	2017	0.008617	0.001516	1.311e-08	331221
rs4841498	C	T	Arm predicted mass left	UKBB	European	2017	0.009201	0.001541	2.353e-09	331146
rs4841498	C	T	Arm predicted mass right	UKBB	European	2017	0.008749	0.00151	6.954e-09	331216
rs4841498	C	T	Basal metabolic rate	UKBB	European	2017	0.009037	0.001613	2.118e-08	331307
rs4841498	C	T	Body mass index	UKBB	European	2017	0.01819	0.002406	4.07e-14	336107
rs4841498	C	T	Comparative body size at age 10	UKBB	European	2017	0.01156	0.001665	3.92e-12	331693
rs4841498	C	T	Diastolic blood pressure	UKBB	European	2017	0.01446	0.002464	4.392e-09	317756
rs4841498	C	T	Heel bone mineral density	UKBB	European	2017	0.03751	0.003115	2.187e-33	194398
rs4841498	C	T	Heel bone mineral density left	UKBB	European	2017	0.03431	0.004165	1.793e-16	106254
rs4841498	C	T	Heel bone mineral density right	UKBB	European	2017	0.03543	0.004139	1.138e-17	106251
rs4841498	C	T	Impedance of arm left	UKBB	European	2017	-0.01455	0.001718	2.53e-17	331292
rs4841498	C	T	Impedance of arm right	UKBB	European	2017	-0.01493	0.001711	2.588e-18	331279
rs4841498	C	T	Impedance of leg left	UKBB	European	2017	-0.02023	0.002218	7.393e-20	331296
rs4841498	C	T	Impedance of leg right	UKBB	European	2017	-0.02011	0.002201	6.368e-20	331301
rs4841498	C	T	Impedance of whole body	UKBB	European	2017	-0.01799	0.001855	3.017e-22	331284
rs4841498	C	T	Irritability	UKBB	European	2017	-0.008659	0.001117	9.265e-15	322668
rs4841498	C	T	Leg fat mass left	UKBB	European	2017	0.011	0.001923	1.065e-08	331275
rs4841498	C	T	Leg fat mass right	UKBB	European	2017	0.01089	0.001945	2.149e-08	331293
rs4841498	C	T	Leg fat-free mass left	UKBB	European	2017	0.009746	0.001602	1.172e-09	331258
rs4841498	C	T	Leg fat-free mass right	UKBB	European	2017	0.009782	0.001601	1.004e-09	331285
rs4841498	C	T	Leg predicted mass left	UKBB	European	2017	0.009668	0.001591	1.229e-09	331253
rs4841498	C	T	Leg predicted mass right	UKBB	European	2017	0.009681	0.001591	1.164e-09	331285
rs4841498	C	T	Nervous feelings	UKBB	European	2017	-0.007405	0.001046	1.48e-12	328725
rs4841498	C	T	Neuroticism score	UKBB	European	2017	-0.07554	0.008705	4.042e-18	274108
rs4841498	C	T	Sensitivity or hurt feelings	UKBB	European	2017	-0.006982	0.001206	7.106e-09	327832
rs4841498	C	T	Tense or highly strung	UKBB	European	2017	-0.005741	0.0009316	7.153e-10	327232
rs4841498	C	T	Whole body water mass	UKBB	European	2017	0.008463	0.001541	3.956e-08	331315
rs4841498	C	T	Worrier or anxious feelings	UKBB	European	2017	-0.009975	0.001207	1.453e-16	328717
rs4841498	C	T	Worry too long after embarrassment	UKBB	European	2017	-0.006996	0.001231	1.33e-08	323766
rs4841498	C	T	Neuroticism	27089181	European	2016	-0.024	0.003	6.265e-12	170911
rs4841498	C	T	Neuroticism	29292387	European	2018	-0.017	0.002	6.01e-12	168105
rs4767550	A	G	Daytime dozing or sleeping	UKBB	European	2017	-0.009882	0.001226	7.5e-16	336082
rs4767550	A	G	Nap during day	UKBB	European	2017	-0.01764	0.001469	3.322e-33	337074
rs4767550	A	G	Sleep duration	UKBB	European	2017	-0.01054	0.001914	3.717e-08	335410
rs4592416	G	A	Arm fat mass left	UKBB	European	2017	-0.01414	0.002388	3.216e-09	331164
rs4592416	G	A	Arm fat mass right	UKBB	European	2017	-0.0144	0.002387	1.618e-09	331226
rs4592416	G	A	Arm fat percentage left	UKBB	European	2017	-0.01032	0.001844	2.168e-08	331198
rs4592416	G	A	Arm fat percentage right	UKBB	European	2017	-0.01027	0.001853	3.017e-08	331249
rs4592416	G	A	Body fat percentage	UKBB	European	2017	-0.01045	0.001868	2.242e-08	331117
rs4592416	G	A	Body mass index	UKBB	European	2017	-0.01506	0.00241	4.176e-10	336107
rs4592416	G	A	Hip circumference	UKBB	European	2017	-0.01418	0.002412	4.171e-09	336601
rs4592416	G	A	Leg fat mass left	UKBB	European	2017	-0.01109	0.001926	8.438e-09	331275
rs4592416	G	A	Leg fat mass right	UKBB	European	2017	-0.01109	0.001948	1.258e-08	331293
rs4592416	G	A	Sleep duration	UKBB	European	2017	0.01029	0.001882	4.589e-08	335410
rs4592416	G	A	Vascular or heart problems diagnosed by doctor: none of the above	UKBB	European	2017	0.006159	0.001113	3.119e-08	336683
rs4592416	G	A	Waist circumference	UKBB	European	2017	-0.01239	0.002158	9.353e-09	336639
rs4592416	G	A	Weight	UKBB	European	2017	-0.01228	0.002129	7.938e-09	336227
rs4592416	G	A	Whole body fat mass	UKBB	European	2017	-0.01425	0.002377	2.052e-09	330762
rs3751046	A	G	Age at menarche	UKBB	European	2017	-0.02072	0.003508	3.472e-09	176008
rs374153	C	T	Sleep duration	UKBB	European	2017	0.01476	0.00257	9.352e-09	335410
rs365663	G	A	Sleep duration	UKBB	European	2017	-0.01043	0.001889	3.355e-08	335410
rs34731055	C	T	Age at first live birth	UKBB	European	2017	-0.02801	0.005134	4.9e-08	123846
rs34731055	C	T	Arm fat mass left	UKBB	European	2017	0.0209	0.003106	1.724e-11	331164
rs34731055	C	T	Arm fat mass right	UKBB	European	2017	0.02	0.003106	1.199e-10	331226
rs34731055	C	T	Arm fat percentage left	UKBB	European	2017	0.0167	0.002399	3.419e-12	331198
rs34731055	C	T	Arm fat percentage right	UKBB	European	2017	0.01638	0.00241	1.082e-11	331249
rs34731055	C	T	Body fat percentage	UKBB	European	2017	0.01423	0.00243	4.708e-09	331117
rs34731055	C	T	Body mass index	UKBB	European	2017	0.02303	0.003137	2.122e-13	336107
rs34731055	C	T	Hip circumference	UKBB	European	2017	0.01857	0.00314	3.299e-09	336601
rs34731055	C	T	Impedance of leg left	UKBB	European	2017	-0.01777	0.00289	7.728e-10	331296
rs34731055	C	T	Impedance of leg right	UKBB	European	2017	-0.01614	0.002868	1.834e-08	331301
rs34731055	C	T	Irritability	UKBB	European	2017	0.00816	0.001457	2.121e-08	322668
rs34731055	C	T	Leg fat mass left	UKBB	European	2017	0.01407	0.002505	1.954e-08	331275
rs34731055	C	T	Leg fat mass right	UKBB	European	2017	0.01427	0.002534	1.795e-08	331293
rs34731055	C	T	Leg fat percentage left	UKBB	European	2017	0.0109	0.001982	3.794e-08	331278
rs34731055	C	T	Leg fat percentage right	UKBB	European	2017	0.01104	0.002007	3.777e-08	331296
rs34731055	C	T	Miserableness	UKBB	European	2017	0.00949	0.001571	1.545e-09	331856
rs34731055	C	T	Number of self-reported non-cancer illnesses	UKBB	European	2017	0.01764	0.002619	1.629e-11	337159
rs34731055	C	T	Overall health rating	UKBB	European	2017	0.01461	0.002302	2.217e-10	336020
rs34731055	C	T	Qualifications: college or university degree	UKBB	European	2017	-0.01034	0.001486	3.548e-12	334070
rs34731055	C	T	Taking other prescription medications	UKBB	European	2017	0.009098	0.001588	1.013e-08	336330
rs34731055	C	T	Trunk fat mass	UKBB	European	2017	0.01762	0.003191	3.359e-08	331093
rs34731055	C	T	Trunk fat percentage	UKBB	European	2017	0.01595	0.002913	4.368e-08	331113
rs34731055	C	T	Types of physical activity in last 4 weeks: other exercises	UKBB	European	2017	-0.009939	0.001593	4.378e-10	335599
rs34731055	C	T	Whole body fat mass	UKBB	European	2017	0.01799	0.003093	5.977e-09	330762
rs34556183	A	G	Granulocyte count	27863252	European	2016	0.02863	0.003993	7.543e-13	173480
rs34556183	A	G	Hematocrit	27863252	European	2016	0.03384	0.003926	6.772e-18	173480
rs34556183	A	G	Hemoglobin concentration	27863252	European	2016	0.0428	0.003944	1.973e-27	173480
rs34556183	A	G	High light scatter reticulocyte count	27863252	European	2016	0.02185	0.003986	4.193e-08	173480
rs34556183	A	G	Lymphocyte count	27863252	European	2016	0.03354	0.004004	5.458e-17	173480
rs34556183	A	G	Mean corpuscular hemoglobin	27863252	European	2016	0.04506	0.003928	1.823e-30	173480
rs34556183	A	G	Mean corpuscular hemoglobin concentration	27863252	European	2016	0.0272	0.003852	1.65e-12	173480
rs34556183	A	G	Mean corpuscular volume	27863252	European	2016	0.03782	0.003915	4.511e-22	173480
rs34556183	A	G	Monocyte count	27863252	European	2016	0.02815	0.003973	1.394e-12	173480
rs34556183	A	G	Myeloid white cell count	27863252	European	2016	0.03018	0.004002	4.658e-14	173480
rs34556183	A	G	Neutrophil count	27863252	European	2016	0.02682	0.003983	1.656e-11	173480
rs34556183	A	G	Red cell distribution width	27863252	European	2016	-0.0305	0.003937	9.341e-15	173480
rs34556183	A	G	Reticulocyte count	27863252	European	2016	0.03469	0.003994	3.763e-18	173480
rs34556183	A	G	Reticulocyte fraction of red cells	27863252	European	2016	0.03335	0.003991	6.417e-17	173480
rs34556183	A	G	Sum basophil neutrophil counts	27863252	European	2016	0.02717	0.00399	9.768e-12	173480
rs34556183	A	G	Sum neutrophil eosinophil counts	27863252	European	2016	0.02838	0.003987	1.093e-12	173480
rs34556183	A	G	White blood cell count	27863252	European	2016	0.0385	0.003987	4.628e-22	173480
rs34556183	A	G	Primary sclerosing cholangitis	27992413	European	2017	-0.34	0.031	1.494e-28	14890
rs34556183	A	G	Diastolic blood pressure	UKBB	European	2017	0.01946	0.002742	1.283e-12	317756
rs34556183	A	G	Forced expiratory volume in 1-second	UKBB	European	2017	0.01778	0.002317	1.679e-14	307638
rs34556183	A	G	Forced expiratory volume in 1-second, best measure	UKBB	European	2017	0.01637	0.002547	1.318e-10	255492
rs34556183	A	G	Forced vital capacity	UKBB	European	2017	0.01471	0.002197	2.125e-11	307638
rs34556183	A	G	Forced vital capacity, best measure	UKBB	European	2017	0.01358	0.002412	1.803e-08	255492
rs34556183	A	G	Intestinal malabsorption	UKBB	European	2017	-0.001067	0.0001166	6.089e-20	337199
rs34556183	A	G	Peak expiratory flow	UKBB	European	2017	0.01841	0.002408	2.124e-14	307638
rs34556183	A	G	Self-reported hyperthyroidism or thyrotoxicosis	UKBB	European	2017	-0.00145	0.0002348	6.554e-10	337159
rs34556183	A	G	Self-reported malabsorption or coeliac disease	UKBB	European	2017	-0.002899	0.0001777	7.984e-60	337159
rs34556183	A	G	Sleep duration	UKBB	European	2017	0.01271	0.00209	1.2e-09	335410
rs34556183	A	G	Schizophrenia	25056061	Mixed	2014	0.0913	0.013	2.417e-12	82315
rs34354917	A	C	Chronotype	26835600	European	2016	-0.0912	0.0165	3.16e-08	122125
rs34354917	A	C	Morning vs evening chronotype	26835600	European	2016	-0.0912	0.0165	3.16e-08	89283
rs34354917	A	C	Morning or evening person	UKBB	European	2017	0.01743	0.002639	3.991e-11	301143
rs34354917	A	C	Pulse rate	UKBB	European	2017	-0.01778	0.002762	1.231e-10	317756
rs3095508	A	C	Sleep duration	UKBB	European	2017	-0.01066	0.00191	2.369e-08	335410
rs3027234	T	C	Leukocyte telomere length	23001564	European	2012	NA	NA	2.29e-08	9190
rs3027234	T	C	Telomere length	23001564	European	2012	0.0573	0.01021	2e-08	-
rs2717076	C	T	Impedance of leg left	UKBB	European	2017	-0.01451	0.002293	2.476e-10	331296
rs2717076	C	T	Impedance of leg right	UKBB	European	2017	-0.0146	0.002275	1.393e-10	331301
rs2717076	C	T	Sleep duration	UKBB	European	2017	-0.01485	0.001942	2.069e-14	335410
rs2696429	A	G	Eosinophil count	27863252	European	2016	-0.03259	0.004235	1.421e-14	173480
rs2696429	A	G	Eosinophil percentage of granulocytes	27863252	European	2016	-0.03986	0.004248	6.403e-21	173480
rs2696429	A	G	Eosinophil percentage of white cells	27863252	European	2016	-0.03795	0.00423	2.889e-19	173480
rs2696429	A	G	Hematocrit	27863252	European	2016	0.04372	0.004193	1.873e-25	173480
rs2696429	A	G	Hemoglobin concentration	27863252	European	2016	0.04198	0.004211	2.097e-23	173480
rs2696429	A	G	High light scatter percentage of red cells	27863252	European	2016	0.02528	0.004255	2.855e-09	173480
rs2696429	A	G	High light scatter reticulocyte count	27863252	European	2016	0.03264	0.004255	1.701e-14	173480
rs2696429	A	G	Lymphocyte percentage of white cells	27863252	European	2016	-0.02682	0.004229	2.277e-10	173480
rs2696429	A	G	Mean platelet volume	27863252	European	2016	-0.0236	0.004289	3.743e-08	173480
rs2696429	A	G	Neutrophil percentage of granulocytes	27863252	European	2016	0.03914	0.004249	3.229e-20	173480
rs2696429	A	G	Neutrophil percentage of white cells	27863252	European	2016	0.02902	0.004236	7.33e-12	173480
rs2696429	A	G	Red blood cell count	27863252	European	2016	0.05011	0.004224	1.84e-32	173480
rs2696429	A	G	Red cell distribution width	27863252	European	2016	0.04603	0.004202	6.391e-28	173480
rs2696429	A	G	Reticulocyte count	27863252	European	2016	0.03296	0.004261	1.027e-14	173480
rs2696429	A	G	Sum eosinophil basophil counts	27863252	European	2016	-0.03021	0.00424	1.032e-12	173480
rs2696429	A	G	High grade serous ovarian cancer	28346442	European	2017	0.1293	0.01914	1.586e-11	53978
rs2696429	A	G	Invasive ovarian cancer	28346442	European	2017	0.1157	0.0162	9.579e-13	63347
rs2696429	A	G	Serous invasive ovarian cancer	28346442	European	2017	0.1201	0.0186	1.168e-10	54990
rs2192528	G	A	Arm fat mass left	UKBB	European	2017	0.0163	0.002387	8.662e-12	331164
rs2192528	G	A	Arm fat mass right	UKBB	European	2017	0.01643	0.002387	5.818e-12	331226
rs2192528	G	A	Arm fat percentage left	UKBB	European	2017	0.01235	0.001844	2.075e-11	331198
rs2192528	G	A	Arm fat percentage right	UKBB	European	2017	0.01223	0.001852	3.991e-11	331249
rs2192528	G	A	Body fat percentage	UKBB	European	2017	0.01264	0.001868	1.323e-11	331117
rs2192528	G	A	Body mass index	UKBB	European	2017	0.01396	0.002409	6.857e-09	336107
rs2192528	G	A	Hip circumference	UKBB	European	2017	0.01321	0.002412	4.365e-08	336601
rs2192528	G	A	Leg fat mass left	UKBB	European	2017	0.01248	0.001925	8.897e-11	331275
rs2192528	G	A	Leg fat mass right	UKBB	European	2017	0.01227	0.001947	2.966e-10	331293
rs2192528	G	A	Leg fat-free mass left	UKBB	European	2017	0.008851	0.001604	3.42e-08	331258
rs2192528	G	A	Leg fat-free mass right	UKBB	European	2017	0.008886	0.001603	2.988e-08	331285
rs2192528	G	A	Leg predicted mass left	UKBB	European	2017	0.008804	0.001593	3.27e-08	331253
rs2192528	G	A	Leg predicted mass right	UKBB	European	2017	0.008738	0.001593	4.123e-08	331285
rs2192528	G	A	Trunk fat mass	UKBB	European	2017	0.01802	0.002452	1.991e-13	331093
rs2192528	G	A	Trunk fat percentage	UKBB	European	2017	0.01561	0.002239	3.117e-12	331113
rs2192528	G	A	Waist circumference	UKBB	European	2017	0.01386	0.002157	1.334e-10	336639
rs2192528	G	A	Weight	UKBB	European	2017	0.0144	0.002128	1.316e-11	336227
rs2192528	G	A	Whole body fat mass	UKBB	European	2017	0.01661	0.002377	2.752e-12	330762
rs2079070	G	C	Sleep duration	UKBB	European	2017	-0.01359	0.002122	1.542e-10	335410
rs2079070	G	C	Types of physical activity in last 4 weeks: light diy	UKBB	European	2017	-0.01036	0.001375	4.844e-14	335599
rs205024	C	T	Sleep duration	UKBB	European	2017	-0.01065	0.001928	3.311e-08	335410
rs17732997	C	G	Impedance of arm left	UKBB	European	2017	0.01072	0.001735	6.316e-10	331292
rs17732997	C	G	Impedance of arm right	UKBB	European	2017	0.01061	0.001727	8.275e-10	331279
rs17732997	C	G	Impedance of leg left	UKBB	European	2017	0.01452	0.00224	8.93e-11	331296
rs17732997	C	G	Impedance of leg right	UKBB	European	2017	0.01214	0.002222	4.678e-08	331301
rs17732997	C	G	Impedance of whole body	UKBB	European	2017	0.01264	0.001873	1.486e-11	331284
rs174560	C	T	Eosinophil count	27863252	European	2016	-0.02631	0.003832	6.633e-12	173480
rs174560	C	T	Granulocyte count	27863252	European	2016	-0.0287	0.003859	1.024e-13	173480
rs174560	C	T	Granulocyte percentage of myeloid white cells	27863252	European	2016	-0.03196	0.00384	8.59e-17	173480
rs174560	C	T	Hematocrit	27863252	European	2016	0.02306	0.003795	1.226e-09	173480
rs174560	C	T	Hemoglobin concentration	27863252	European	2016	0.02713	0.003812	1.096e-12	173480
rs174560	C	T	Mean corpuscular volume	27863252	European	2016	-0.02336	0.003794	7.409e-10	173480
rs174560	C	T	Mean platelet volume	27863252	European	2016	-0.04554	0.003884	9.712e-32	173480
rs174560	C	T	Monocyte percentage of white cells	27863252	European	2016	0.02955	0.003829	1.201e-14	173480
rs174560	C	T	Myeloid white cell count	27863252	European	2016	-0.02612	0.003869	1.469e-11	173480
rs174560	C	T	Neutrophil count	27863252	European	2016	-0.02591	0.003849	1.679e-11	173480
rs174560	C	T	Platelet count	27863252	European	2016	0.03846	0.003917	9.287e-23	173480
rs174560	C	T	Red blood cell count	27863252	European	2016	0.03335	0.003823	2.696e-18	173480
rs174560	C	T	Red cell distribution width	27863252	European	2016	-0.05225	0.003803	6.001e-43	173480
rs174560	C	T	Sum basophil neutrophil counts	27863252	European	2016	-0.02618	0.003856	1.121e-11	173480
rs174560	C	T	Sum eosinophil basophil counts	27863252	European	2016	-0.02496	0.003836	7.737e-11	173480
rs174560	C	T	Sum neutrophil eosinophil counts	27863252	European	2016	-0.02856	0.003853	1.233e-13	173480
rs174560	C	T	White blood cell count	27863252	European	2016	-0.02498	0.003852	8.883e-11	173480
rs174560	C	T	Low density lipoprotein	24097068	European	2013	-0.0507	0.0054	4.088e-19	83102
rs174560	C	T	Total cholesterol	24097068	European	2013	-0.0439	0.0052	2.903e-16	92646
rs174560	C	T	Triglycerides	24097068	European	2013	0.0373	0.005	3.186e-13	86744
rs174560	C	T	Asthma	UKBB	European	2017	-0.005049	0.0008381	1.706e-09	336782
rs174560	C	T	Height	UKBB	European	2017	-0.01343	0.001859	5.123e-13	336474
rs174560	C	T	Nap during day	UKBB	European	2017	0.009813	0.001551	2.487e-10	337074
rs174560	C	T	Pulse rate	UKBB	European	2017	0.03208	0.002695	1.144e-32	317756
rs174560	C	T	Pulse rate	UKBB	European	2017	0.0302	0.004573	4.01e-11	110153
rs174560	C	T	Self-reported asthma	UKBB	European	2017	-0.005303	0.0008397	2.704e-10	337159
rs17427571	A	G	Height in males	23754948	European	2013	-0.04	0.0065	6.25e-10	60432
rs17427571	A	G	Height tails	23563607	European	2013	-0.17	0.026	1e-10	15700
rs17427571	A	G	Height	20881960	European	2010	NA	NA	8.449e-14	132755
rs17427571	A	G	Height	23754948	European	2013	-0.03575	0.004448	9.251e-16	133450
rs17427571	A	G	Height	25282103	European	2014	-0.041	0.0031	7.2e-40	252960
rs17427571	A	G	Hip circumference adjusted for BMI	25673412	Mixed	2015	-0.027	0.0047	9.4e-09	143474
rs17427571	A	G	Height	20881960	European	2010	NA	NA	8.449e-14	133653
rs17427571	A	G	Arm fat-free mass left	UKBB	European	2017	-0.01194	0.001661	6.671e-13	331159
rs17427571	A	G	Arm fat-free mass right	UKBB	European	2017	-0.01189	0.001628	2.822e-13	331221
rs17427571	A	G	Arm predicted mass left	UKBB	European	2017	-0.01217	0.001655	1.906e-13	331146
rs17427571	A	G	Arm predicted mass right	UKBB	European	2017	-0.01172	0.001622	5.01e-13	331216
rs17427571	A	G	Basal metabolic rate	UKBB	European	2017	-0.01275	0.001732	1.847e-13	331307
rs17427571	A	G	Comparative body size at age 10	UKBB	European	2017	0.01024	0.001789	1.047e-08	331693
rs17427571	A	G	Comparative height size at age 10	UKBB	European	2017	-0.01905	0.001784	1.232e-26	332021
rs17427571	A	G	Forced expiratory volume in 1-second, predicted	UKBB	European	2017	-0.01762	0.00293	1.829e-09	110423
rs17427571	A	G	Height	UKBB	European	2017	-0.03028	0.001856	8.13e-60	336474
rs17427571	A	G	Hip circumference	UKBB	European	2017	-0.01441	0.002588	2.565e-08	336601
rs17427571	A	G	Leg fat-free mass left	UKBB	European	2017	-0.0114	0.00172	3.401e-11	331258
rs17427571	A	G	Leg fat-free mass right	UKBB	European	2017	-0.01152	0.00172	2.089e-11	331285
rs17427571	A	G	Leg predicted mass left	UKBB	European	2017	-0.01133	0.001709	3.288e-11	331253
rs17427571	A	G	Leg predicted mass right	UKBB	European	2017	-0.01148	0.001708	1.81e-11	331285
rs17427571	A	G	Overall health rating	UKBB	European	2017	-0.01061	0.001898	2.24e-08	336020
rs17427571	A	G	Sitting height	UKBB	European	2017	-0.02457	0.002019	4.754e-34	336172
rs17427571	A	G	Trunk fat mass	UKBB	European	2017	-0.01664	0.00263	2.494e-10	331093
rs17427571	A	G	Trunk fat-free mass	UKBB	European	2017	-0.01184	0.001646	6.169e-13	331030
rs17427571	A	G	Trunk predicted mass	UKBB	European	2017	-0.01179	0.00164	6.538e-13	330995
rs17427571	A	G	Weight	UKBB	European	2017	-0.0162	0.002283	1.304e-12	336227
rs17427571	A	G	Whole body fat-free mass	UKBB	European	2017	-0.01228	0.001652	1.085e-13	331291
rs17427571	A	G	Whole body water mass	UKBB	European	2017	-0.01209	0.001654	2.695e-13	331315
rs1517572	C	A	Impedance of arm left	UKBB	European	2017	0.01074	0.001738	6.376e-10	331292
rs1517572	C	A	Impedance of arm right	UKBB	European	2017	0.01129	0.00173	6.732e-11	331279
rs1517572	C	A	Impedance of leg left	UKBB	European	2017	0.01457	0.002243	8.442e-11	331296
rs1517572	C	A	Impedance of leg right	UKBB	European	2017	0.01657	0.002226	9.768e-14	331301
rs1517572	C	A	Impedance of whole body	UKBB	European	2017	0.01345	0.001876	7.607e-13	331284
rs1517572	C	A	Qualifications: college or university degree	UKBB	European	2017	0.007099	0.001154	7.599e-10	334070
rs1517572	C	A	Sleep duration	UKBB	European	2017	0.01126	0.001901	3.111e-09	335410
rs13109404	G	T	Platelet distribution width	27863252	European	2016	-0.03978	0.006995	1.293e-08	173480
rs13109404	G	T	Arm fat mass left	UKBB	European	2017	0.03409	0.00463	1.813e-13	331164
rs13109404	G	T	Arm fat mass right	UKBB	European	2017	0.03531	0.004629	2.374e-14	331226
rs13109404	G	T	Arm fat percentage left	UKBB	European	2017	0.03076	0.003576	7.858e-18	331198
rs13109404	G	T	Arm fat percentage right	UKBB	European	2017	0.03153	0.003592	1.686e-18	331249
rs13109404	G	T	Body fat percentage	UKBB	European	2017	0.02935	0.003622	5.427e-16	331117
rs13109404	G	T	Body mass index	UKBB	European	2017	0.04079	0.004674	2.627e-18	336107
rs13109404	G	T	Comparative body size at age 10	UKBB	European	2017	0.01764	0.003234	4.94e-08	331693
rs13109404	G	T	Diastolic blood pressure	UKBB	European	2017	-0.02859	0.004793	2.456e-09	317756
rs13109404	G	T	Fluid intelligence score	UKBB	European	2017	-0.119	0.01758	1.289e-11	108818
rs13109404	G	T	Forced expiratory volume in 1-second, predicted	UKBB	European	2017	-0.02966	0.005301	2.201e-08	110423
rs13109404	G	T	Hand grip strength left	UKBB	European	2017	-0.0261	0.003407	1.868e-14	335821
rs13109404	G	T	Hand grip strength right	UKBB	European	2017	-0.02667	0.003414	5.621e-15	335842
rs13109404	G	T	Height	UKBB	European	2017	-0.02252	0.003357	2.003e-11	336474
rs13109404	G	T	Hip circumference	UKBB	European	2017	0.03591	0.004679	1.653e-14	336601
rs13109404	G	T	Impedance of leg left	UKBB	European	2017	-0.02474	0.004308	9.29e-09	331296
rs13109404	G	T	Impedance of leg right	UKBB	European	2017	-0.02416	0.004275	1.592e-08	331301
rs13109404	G	T	Leg fat mass left	UKBB	European	2017	0.02368	0.003734	2.276e-10	331275
rs13109404	G	T	Leg fat mass right	UKBB	European	2017	0.02405	0.003777	1.911e-10	331293
rs13109404	G	T	Leg fat percentage left	UKBB	European	2017	0.02036	0.002954	5.537e-12	331278
rs13109404	G	T	Leg fat percentage right	UKBB	European	2017	0.02049	0.002992	7.47e-12	331296
rs13109404	G	T	Self-reported hypertension	UKBB	European	2017	-0.01183	0.002073	1.151e-08	337159
rs13109404	G	T	Self-reported osteoarthritis	UKBB	European	2017	0.008038	0.001311	8.652e-10	337159
rs13109404	G	T	Self-reported urinary frequency or incontinence	UKBB	European	2017	0.001632	0.0002788	4.836e-09	337159
rs13109404	G	T	Sleep duration	UKBB	European	2017	-0.02104	0.00365	8.108e-09	335410
rs13109404	G	T	Trunk fat mass	UKBB	European	2017	0.0336	0.004757	1.629e-12	331093
rs13109404	G	T	Trunk fat percentage	UKBB	European	2017	0.03435	0.004342	2.567e-15	331113
rs13109404	G	T	Usual walking pace	UKBB	European	2017	-0.02217	0.002886	1.58e-14	335349
rs13109404	G	T	Vascular or heart problems diagnosed by doctor: high blood pressure	UKBB	European	2017	-0.01166	0.002101	2.904e-08	336683
rs13109404	G	T	Whole body fat mass	UKBB	European	2017	0.03298	0.004609	8.349e-13	330762
rs13109404	G	T	Schizophrenia	25056061	Mixed	2014	0.1328	0.0233	1.152e-08	82315
rs13088093	G	T	Body mass index	UKBB	European	2017	0.01568	0.002551	8.004e-10	336107
rs13088093	G	T	Comparative height size at age 10	UKBB	European	2017	-0.01125	0.001761	1.659e-10	332021
rs13088093	G	T	Height	UKBB	European	2017	-0.01603	0.001832	2.146e-18	336474
rs13088093	G	T	Impedance of arm left	UKBB	European	2017	-0.01482	0.001821	4.134e-16	331292
rs13088093	G	T	Impedance of arm right	UKBB	European	2017	-0.0152	0.001814	5.322e-17	331279
rs13088093	G	T	Impedance of whole body	UKBB	European	2017	-0.01452	0.001967	1.564e-13	331284
rs13088093	G	T	Sleep duration	UKBB	European	2017	0.01093	0.001992	4.144e-08	335410
rs12607679	C	T	Comparative height size at age 10	UKBB	European	2017	0.01087	0.001897	1.021e-08	332021
rs12607679	C	T	Irritability	UKBB	European	2017	0.00786	0.001277	7.562e-10	322668
rs12607679	C	T	Neuroticism score	UKBB	European	2017	0.05866	0.009943	3.637e-09	274108
rs12607679	C	T	Sleeplessness or insomnia	UKBB	European	2017	0.01098	0.001993	3.638e-08	336965
rs12607679	C	T	Worrier or anxious feelings	UKBB	European	2017	0.008135	0.00138	3.715e-09	328717
rs12567114	A	G	Sleep duration	UKBB	European	2017	0.01255	0.002109	2.711e-09	335410
rs12567114	A	G	Time spent watching television	UKBB	European	2017	-0.01156	0.002102	3.857e-08	319740
rs12246842	A	G	Body mass index	UKBB	European	2017	-0.0143	0.002414	3.14e-09	336107
rs12246842	A	G	Leg fat mass left	UKBB	European	2017	-0.01152	0.001929	2.343e-09	331275
rs12246842	A	G	Leg fat mass right	UKBB	European	2017	-0.01185	0.001951	1.25e-09	331293
rs12246842	A	G	Leg fat percentage left	UKBB	European	2017	-0.009586	0.001526	3.331e-10	331278
rs12246842	A	G	Leg fat percentage right	UKBB	European	2017	-0.01012	0.001545	5.841e-11	331296
rs12246842	A	G	Waist circumference	UKBB	European	2017	-0.0133	0.002162	7.661e-10	336639
rs11885663	C	T	Sleep duration	UKBB	European	2017	-0.01255	0.002173	7.791e-09	335410
rs11643715	C	G	Sleep duration	UKBB	European	2017	-0.01148	0.002072	3.011e-08	335410
rs11621908	C	T	Sleep duration	UKBB	European	2017	0.01909	0.003453	3.235e-08	335410
rs11567976	T	C	Leg fat-free mass left	UKBB	European	2017	-0.009542	0.001615	3.467e-09	331258
rs11567976	T	C	Leg fat-free mass right	UKBB	European	2017	-0.009716	0.001615	1.772e-09	331285
rs11567976	T	C	Leg predicted mass left	UKBB	European	2017	-0.009464	0.001604	3.645e-09	331253
rs11567976	T	C	Leg predicted mass right	UKBB	European	2017	-0.009728	0.001604	1.322e-09	331285
rs113113059	C	T	Height	UKBB	European	2017	-0.01356	0.002088	8.321e-11	336474
rs112230981	A	G	Heel bone mineral density	UKBB	European	2017	-0.04898	0.007202	1.05e-11	194398
rs11190970	A	G	Trunk fat percentage	UKBB	European	2017	-0.01522	0.002785	4.626e-08	331113
rs10973207	G	T	Sleep duration	UKBB	European	2017	-0.01437	0.00259	2.867e-08	335410
rs1079727	T	C	Neuroticism score	UKBB	European	2017	-0.07325	0.01193	8.335e-10	274108
rs10761674	C	T	Diastolic blood pressure	UKBB	European	2017	0.01384	0.002463	1.899e-08	317756
rs10761674	C	T	Forced expiratory volume in 1-second, best measure	UKBB	European	2017	0.01294	0.002287	1.535e-08	255492
rs10483350	A	G	Arm fat mass right	UKBB	European	2017	-0.01651	0.003017	4.484e-08	331226
rs10421649	A	T	Age at menarche	UKBB	European	2017	0.02037	0.002506	4.39e-16	176008
rs10421649	A	T	Impedance of arm left	UKBB	European	2017	0.01276	0.001737	2.075e-13	331292
rs10421649	A	T	Impedance of arm right	UKBB	European	2017	0.0127	0.00173	2.096e-13	331279
rs10421649	A	T	Impedance of leg left	UKBB	European	2017	0.01498	0.002243	2.435e-11	331296
rs10421649	A	T	Impedance of leg right	UKBB	European	2017	0.01698	0.002226	2.382e-14	331301
rs10421649	A	T	Impedance of whole body	UKBB	European	2017	0.01488	0.001876	2.115e-15	331284
rs10421649	A	T	Sleep duration	UKBB	European	2017	0.01156	0.0019	1.167e-09	335410
long sleep duration→glycemic trait
rs6737318	A	G	Sleeplessness or insomnia	UKBB	European	2017	0.01298	0.00211	7.736e-10	336965
rs3751046	A	G	Age at menarche	UKBB	European	2017	-0.02072	0.003508	3.472e-09	176008
rs17817288	A	G	Body mass index males	28892062	East Asian	2017	-0.02779	0.005024	3.194e-08	90992
rs17817288	A	G	Body mass index	28892062	East Asian	2017	-0.02696	0.0037	3.215e-13	173430
rs17817288	A	G	Type II diabetes	26551672	European	2015	-0.1204	0.01267	2.2e-21	84780
rs17817288	A	G	Type II diabetes	28566273	European	2017	-0.095	0.012	1.4e-14	159208
rs17817288	A	G	Type II diabetes	24509480	Mixed	2014	-0.07696	0.01187	2.7e-09	110452
rs17817288	A	G	Childhood BMI	26604143	European	2016	-0.0477	0.0082	6.786e-09	31083
rs17817288	A	G	Childhood obesity	22484627	European	2012	-0.1543	0.0267	7.067e-09	13848
rs17817288	A	G	Body mass index in physically active females	28448500	Mixed	2017	-0.0516	0.005	1.41e-24	88564
rs17817288	A	G	Body mass index in physically active males	28448500	Mixed	2017	-0.0637	0.006	1.71e-26	61137
rs17817288	A	G	Body mass index in physically active indivdiuals	28448500	European	2017	-0.0601	0.0042	0	137195
rs17817288	A	G	Body mass index in physically active indivdiuals	28448500	Mixed	2017	-0.0567	0.004	0	149182
rs17817288	A	G	Body mass index in females greater than 50 years of age	26426971	European	2015	-0.064	0.0049	1.4e-39	103509
rs17817288	A	G	Body mass index in females less than or equal to 50 years of age	26426971	European	2015	-0.071	0.0061	2.6e-31	64794
rs17817288	A	G	Body mass index in females	23754948	European	2013	-0.059	0.0063	4.64e-21	67940
rs17817288	A	G	Body mass index in females	25673413	Mixed	2015	-0.0662	0.0041	5.951e-60	171431
rs17817288	A	G	Body mass index in physically inactive females	28448500	Mixed	2017	-0.0808	0.0095	1.65e-17	26633
rs17817288	A	G	Body mass index in physically inactive males	28448500	Mixed	2017	-0.062	0.0102	1.05e-09	21937
rs17817288	A	G	Body mass index in physically inactive indivdiuals	28448500	European	2017	-0.0789	0.0077	1.09e-24	41744
rs17817288	A	G	Body mass index in physically inactive indivdiuals	28448500	Mixed	2017	-0.0738	0.0073	6.17e-24	46327
rs17817288	A	G	Body mass index in males greater than 50 years of age	26426971	European	2015	-0.063	0.0049	2.3e-38	90936
rs17817288	A	G	Body mass index in males less than or equal to 50 years of age	26426971	European	2015	-0.083	0.0067	5.3e-35	49488
rs17817288	A	G	Body mass index in males	23754948	European	2013	-0.075	0.0064	2.7e-32	58600
rs17817288	A	G	Body mass index in males	25673413	Mixed	2015	-0.0702	0.0041	5.33e-67	152344
rs17817288	A	G	Body mass index in female non-smokers	28443625	Mixed	2017	-0.0522	0.0047	9.017e-29	111474
rs17817288	A	G	Body mass index in male non-smokers	28443625	Mixed	2017	-0.058	0.0054	1.899e-26	76111
rs17817288	A	G	Body mass index in non-smokers	28443625	European	2017	-0.0586	0.004	1.675e-48	161742
rs17817288	A	G	Body mass index in non-smokers	28443625	Mixed	2017	-0.0543	0.0037	2.645e-49	187585
rs17817288	A	G	Body mass index in female smokers	28443625	Mixed	2017	-0.0701	0.0094	1.091e-13	26112
rs17817288	A	G	Body mass index in male smokers	28443625	Mixed	2017	-0.0705	0.0101	3.579e-12	24098
rs17817288	A	G	Body mass index in smokers	28443625	European	2017	-0.0765	0.0074	5.396e-25	45088
rs17817288	A	G	Body mass index in smokers	28443625	Mixed	2017	-0.0694	0.007	2.757e-23	50210
rs17817288	A	G	Body mass index tails	23563607	European	2013	-0.25	0.025	4.3e-23	15979
rs17817288	A	G	Body mass index ajusted for physical activity in females	28448500	Mixed	2017	-0.0589	0.0045	1.6e-38	115171
rs17817288	A	G	Body mass index adjsuted for physical activity in males	28448500	Mixed	2017	-0.0643	0.0052	1.47e-35	83939
rs17817288	A	G	Body mass index adjusted for physical activity	28448500	European	2017	-0.0649	0.0038	0	179081
rs17817288	A	G	Body mass index adjusted for physical activity	28448500	Mixed	2017	-0.0611	0.0036	0	199110
rs17817288	A	G	Body mass index adjusted for smoking in females	28443625	Mixed	2017	-0.054	0.0043	5.927e-37	136868
rs17817288	A	G	Body mass index adjusted for smoking in males	28443625	Mixed	2017	-0.0617	0.0047	8.834e-39	101829
rs17817288	A	G	Body mass index adjusted for smoking	28443625	European	2017	-0.062	0.0035	5.488e-71	208320
rs17817288	A	G	Body mass index adjusted for smoking	28443625	Mixed	2017	-0.0575	0.0033	7.735e-70	238696
rs17817288	A	G	Body mass index	20935630	European	2010	NA	NA	5.18e-43	123829
rs17817288	A	G	Body mass index	23754948	European	2013	-0.06687	0.00449	3.554e-50	126540
rs17817288	A	G	Body mass index	25673413	European	2015	-0.0682	0.0031	3.73e-108	321063
rs17817288	A	G	Body mass index	25673413	Mixed	2015	-0.0667	0.003	7.05e-113	338133
rs17817288	A	G	Hip circumference in females	25673412	Mixed	2015	-0.058	0.0045	4.1e-37	124973
rs17817288	A	G	Hip circumference in males	25673412	Mixed	2015	-0.057	0.0048	1.4e-32	100256
rs17817288	A	G	Hip circumference	25673412	European	2015	-0.06	0.0036	7.3e-64	212773
rs17817288	A	G	Hip circumference	25673412	Mixed	2015	-0.058	0.0035	5.3e-62	227163
rs17817288	A	G	Obesity class 1	23563607	European	2013	-0.18	0.013	6.4e-48	98348
rs17817288	A	G	Obesity class 2	23563607	European	2013	-0.24	0.019	3.8e-35	72117
rs17817288	A	G	Obesity class 3	23563607	European	2013	-0.29	0.034	1.5e-17	48680
rs17817288	A	G	Overweight	23563607	European	2013	-0.11	0.0091	1.2e-35	158339
rs17817288	A	G	Waist circumference in females	23754948	European	2013	-0.055	0.0071	1.09e-14	47308
rs17817288	A	G	Waist circumference in females	25673412	Mixed	2015	-0.057	0.0043	3.2e-39	134454
rs17817288	A	G	Waist circumference in males	23754948	European	2013	-0.074	0.0075	6.68e-23	38292
rs17817288	A	G	Waist circumference in males	25673412	Mixed	2015	-0.064	0.0047	2.3e-42	109870
rs17817288	A	G	Waist circumference	23754948	European	2013	-0.06398	0.005156	2.346e-35	85599
rs17817288	A	G	Waist circumference	25673412	European	2015	-0.062	0.0034	3.6e-73	231831
rs17817288	A	G	Waist circumference	25673412	Mixed	2015	-0.059	0.0033	9.2e-72	244173
rs17817288	A	G	Waist hip ratio in females	25673412	Mixed	2015	-0.028	0.0044	3.7e-10	124452
rs17817288	A	G	Waist hip ratio in males	23754948	European	2013	-0.049	0.0077	2.9e-10	34568
rs17817288	A	G	Waist hip ratio in males	25673412	Mixed	2015	-0.039	0.0048	4.4e-16	99857
rs17817288	A	G	Waist hip ratio	23754948	European	2013	-0.03819	0.00522	2.543e-13	77287
rs17817288	A	G	Waist hip ratio	25673412	European	2015	-0.034	0.0034	4.5e-24	211937
rs17817288	A	G	Waist hip ratio	25673412	Mixed	2015	-0.033	0.0033	3.5e-23	226335
rs17817288	A	G	Weight in females	23754948	European	2013	-0.054	0.0063	6.5e-18	67576
rs17817288	A	G	Weight in males	23754948	European	2013	-0.066	0.0065	6.26e-24	58304
rs17817288	A	G	Weight	23754948	European	2013	-0.05981	0.004524	6.579e-40	125881
rs17817288	A	G	Body mass index	19557197	European	2009	NA	NA	2.7e-16	31373
rs17817288	A	G	Body mass index	20935630	European	2010	NA	NA	5.18e-43	123865
rs17817288	A	G	Body mass index	21935397	European	2011	NA	NA	4.93e-10	5373
rs17817288	A	G	Obesity body mass index	21935397	European	2011	NA	NA	3.76e-10	5373
rs17817288	A	G	Obesity with early age of onset age 2	22484627	European	2012	NA	NA	7.067e-09	13848
rs17817288	A	G	Type 2 diabetes combined control dataset	17554300	European	2007	NA	NA	5.26e-09	4806
rs17817288	A	G	Waist circumference	19557197	European	2009	NA	NA	3.2e-13	31373
rs17817288	A	G	Body fat percentage	26833246	Mixed	2016	-0.0422	0.0046	9.268e-20	99361
rs17817288	A	G	Age at menarche	UKBB	European	2017	0.02657	0.002473	6.608e-27	176008
rs17817288	A	G	Arm fat mass left	UKBB	European	2017	-0.05511	0.00238	1.695e-118	331164
rs17817288	A	G	Arm fat mass right	UKBB	European	2017	-0.0551	0.00238	1.616e-118	331226
rs17817288	A	G	Arm fat percentage left	UKBB	European	2017	-0.03769	0.001839	2.638e-93	331198
rs17817288	A	G	Arm fat percentage right	UKBB	European	2017	-0.03739	0.001847	4.965e-91	331249
rs17817288	A	G	Arm fat-free mass left	UKBB	European	2017	-0.03147	0.001544	2.926e-92	331159
rs17817288	A	G	Arm fat-free mass right	UKBB	European	2017	-0.02964	0.001514	2.661e-85	331221
rs17817288	A	G	Arm predicted mass left	UKBB	European	2017	-0.03096	0.001539	5.315e-90	331146
rs17817288	A	G	Arm predicted mass right	UKBB	European	2017	-0.02981	0.001508	6.817e-87	331216
rs17817288	A	G	Basal metabolic rate	UKBB	European	2017	-0.03533	0.001611	1.358e-106	331307
rs17817288	A	G	Body fat percentage	UKBB	European	2017	-0.03338	0.001863	8.635e-72	331117
rs17817288	A	G	Body mass index	UKBB	European	2017	-0.06124	0.002402	2.993e-143	336107
rs17817288	A	G	Comparative body size at age 10	UKBB	European	2017	-0.04215	0.001662	8.624e-142	331693
rs17817288	A	G	Diabetes diagnosed by doctor	UKBB	European	2017	-0.004091	0.000521	4.094e-15	336473
rs17817288	A	G	Heel bone mineral density	UKBB	European	2017	-0.01881	0.003118	1.603e-09	194398
rs17817288	A	G	Hip circumference	UKBB	European	2017	-0.05147	0.002405	1.599e-101	336601
rs17817288	A	G	Illnesses of father: diabetes	UKBB	European	2017	-0.004306	0.0007568	1.272e-08	293407
rs17817288	A	G	Impedance of arm left	UKBB	European	2017	0.03172	0.001716	2.945e-76	331292
rs17817288	A	G	Impedance of arm right	UKBB	European	2017	0.03092	0.001709	3.695e-73	331279
rs17817288	A	G	Impedance of leg left	UKBB	European	2017	0.05144	0.002214	2.803e-119	331296
rs17817288	A	G	Impedance of leg right	UKBB	European	2017	0.0496	0.002198	1.042e-112	331301
rs17817288	A	G	Impedance of whole body	UKBB	European	2017	0.04274	0.001852	9.135e-118	331284
rs17817288	A	G	Leg fat mass left	UKBB	European	2017	-0.04378	0.00192	5.139e-115	331275
rs17817288	A	G	Leg fat mass right	UKBB	European	2017	-0.0442	0.001942	1.326e-114	331293
rs17817288	A	G	Leg fat percentage left	UKBB	European	2017	-0.02673	0.001519	2.992e-69	331278
rs17817288	A	G	Leg fat percentage right	UKBB	European	2017	-0.02697	0.001539	9.374e-69	331296
rs17817288	A	G	Leg fat-free mass left	UKBB	European	2017	-0.0365	0.001599	3.208e-115	331258
rs17817288	A	G	Leg fat-free mass right	UKBB	European	2017	-0.03513	0.001599	6.7e-107	331285
rs17817288	A	G	Leg predicted mass left	UKBB	European	2017	-0.03617	0.001588	1.11e-114	331253
rs17817288	A	G	Leg predicted mass right	UKBB	European	2017	-0.03494	0.001588	3.526e-107	331285
rs17817288	A	G	Morning or evening person	UKBB	European	2017	0.01751	0.002391	2.398e-13	301143
rs17817288	A	G	Self-reported breast cancer	UKBB	European	2017	0.001964	0.0003558	3.36e-08	337159
rs17817288	A	G	Self-reported diabetes	UKBB	European	2017	-0.003389	0.0004725	7.334e-13	337159
rs17817288	A	G	Self-reported hypertension	UKBB	European	2017	-0.007347	0.001066	5.569e-12	337159
rs17817288	A	G	Sodium in urine	UKBB	European	2017	-0.01628	0.002367	6.146e-12	326831
rs17817288	A	G	Treatment with metformin	UKBB	European	2017	-0.002726	0.0003793	6.66e-13	337159
rs17817288	A	G	Trunk fat mass	UKBB	European	2017	-0.04988	0.002446	2.142e-92	331093
rs17817288	A	G	Trunk fat percentage	UKBB	European	2017	-0.03661	0.002233	2.326e-60	331113
rs17817288	A	G	Trunk fat-free mass	UKBB	European	2017	-0.02693	0.00153	2.726e-69	331030
rs17817288	A	G	Trunk predicted mass	UKBB	European	2017	-0.02684	0.001525	3.004e-69	330995
rs17817288	A	G	Vascular or heart problems diagnosed by doctor: high blood pressure	UKBB	European	2017	-0.007355	0.001081	1.018e-11	336683
rs17817288	A	G	Vascular or heart problems diagnosed by doctor: none of the above	UKBB	European	2017	0.006794	0.00111	9.367e-10	336683
rs17817288	A	G	Waist circumference	UKBB	European	2017	-0.04788	0.002151	1.096e-109	336639
rs17817288	A	G	Weight	UKBB	European	2017	-0.05129	0.002122	5.854e-129	336227
rs17817288	A	G	Whole body fat mass	UKBB	European	2017	-0.05204	0.00237	8.807e-107	330762
rs17817288	A	G	Whole body fat-free mass	UKBB	European	2017	-0.03154	0.001536	1.317e-93	331291
rs17817288	A	G	Whole body water mass	UKBB	European	2017	-0.03202	0.001538	3.677e-96	331315
rs17817288	A	G	Age at menarche	25231870	European	2014	0.036	0.005012	6.8e-13	182416
short sleep duration→glycemic trait
rs59779556	G	T	Impedance of leg left	UKBB	European	2017	0.01224	0.002229	3.98e-08	331296
rs59779556	G	T	Sleep duration	UKBB	European	2017	0.01096	0.001889	6.455e-09	335410
rs5757675	G	T	Arm fat-free mass left	UKBB	European	2017	-0.009806	0.001769	2.983e-08	331159
rs5757675	G	T	Basal metabolic rate	UKBB	European	2017	-0.01051	0.001845	1.229e-08	331307
rs5757675	G	T	Fluid intelligence score	UKBB	European	2017	-0.05681	0.01029	3.391e-08	108818
rs5757675	G	T	Leg fat-free mass left	UKBB	European	2017	-0.0101	0.001832	3.502e-08	331258
rs5757675	G	T	Leg fat-free mass right	UKBB	European	2017	-0.01019	0.001832	2.627e-08	331285
rs5757675	G	T	Leg predicted mass left	UKBB	European	2017	-0.01017	0.00182	2.284e-08	331253
rs5757675	G	T	Leg predicted mass right	UKBB	European	2017	-0.01025	0.00182	1.75e-08	331285
rs5757675	G	T	Trunk fat-free mass	UKBB	European	2017	-0.01032	0.001753	3.986e-09	331030
rs5757675	G	T	Trunk predicted mass	UKBB	European	2017	-0.01032	0.001747	3.445e-09	330995
rs5757675	G	T	Whole body fat-free mass	UKBB	European	2017	-0.01028	0.00176	5.234e-09	331291
rs5757675	G	T	Whole body water mass	UKBB	European	2017	-0.01029	0.001762	5.325e-09	331315
rs5757675	G	T	IgG bisecting N-acetyl glucosamine	28878392	European	2017	NA	NA	2.987e-12	1960
rs5757675	G	T	IgG digalactosylation	28878392	European	2017	NA	NA	1.634e-18	1960
rs5757675	G	T	IgG disialylation	28878392	European	2017	NA	NA	5.859e-18	1960
rs5757675	G	T	IgG fucosylation	28878392	European	2017	NA	NA	1.309e-27	1960
rs5757675	G	T	IgG galactosylation	28878392	European	2017	NA	NA	5.109e-20	1960
rs5757675	G	T	IgG N-glycosylation	28878392	European	2017	NA	NA	6.851e-27	1960
rs5757675	G	T	IgG sialylation	28878392	European	2017	NA	NA	6.686e-19	1960
rs4585442	A	G	Sleeplessness or insomnia	UKBB	European	2017	-0.01047	0.001881	2.627e-08	336965
rs2863957	A	C	Sleep duration	UKBB	European	2017	0.02985	0.002267	1.414e-39	335410
rs2863957	A	C	Sleeplessness or insomnia	UKBB	European	2017	-0.01299	0.002104	6.671e-10	336965
rs2820313	A	G	Arm fat mass left	UKBB	European	2017	-0.02444	0.002508	1.973e-22	331164
rs2820313	A	G	Arm fat mass right	UKBB	European	2017	-0.02501	0.002508	2.009e-23	331226
rs2820313	A	G	Arm fat percentage left	UKBB	European	2017	-0.01631	0.001937	3.803e-17	331198
rs2820313	A	G	Arm fat percentage right	UKBB	European	2017	-0.01681	0.001946	5.862e-18	331249
rs2820313	A	G	Arm fat-free mass left	UKBB	European	2017	-0.01342	0.001627	1.6e-16	331159
rs2820313	A	G	Arm fat-free mass right	UKBB	European	2017	-0.0123	0.001595	1.247e-14	331221
rs2820313	A	G	Arm predicted mass left	UKBB	European	2017	-0.01326	0.001621	2.914e-16	331146
rs2820313	A	G	Arm predicted mass right	UKBB	European	2017	-0.01269	0.001589	1.425e-15	331216
rs2820313	A	G	Basal metabolic rate	UKBB	European	2017	-0.01396	0.001697	1.913e-16	331307
rs2820313	A	G	Body fat percentage	UKBB	European	2017	-0.01561	0.001962	1.824e-15	331117
rs2820313	A	G	Body mass index	UKBB	European	2017	-0.02756	0.002532	1.372e-27	336107
rs2820313	A	G	Diastolic blood pressure	UKBB	European	2017	-0.01606	0.002594	6.062e-10	317756
rs2820313	A	G	Hip circumference	UKBB	European	2017	-0.02136	0.002535	3.604e-17	336601
rs2820313	A	G	Impedance of arm left	UKBB	European	2017	0.0152	0.001807	4.065e-17	331292
rs2820313	A	G	Impedance of arm right	UKBB	European	2017	0.0143	0.0018	1.967e-15	331279
rs2820313	A	G	Impedance of leg left	UKBB	European	2017	0.01749	0.002334	6.608e-14	331296
rs2820313	A	G	Impedance of leg right	UKBB	European	2017	0.01691	0.002316	2.858e-13	331301
rs2820313	A	G	Impedance of whole body	UKBB	European	2017	0.01655	0.001952	2.251e-17	331284
rs2820313	A	G	Leg fat mass left	UKBB	European	2017	-0.01982	0.002023	1.143e-22	331275
rs2820313	A	G	Leg fat mass right	UKBB	European	2017	-0.01998	0.002046	1.57e-22	331293
rs2820313	A	G	Leg fat percentage left	UKBB	European	2017	-0.01348	0.0016	3.753e-17	331278
rs2820313	A	G	Leg fat percentage right	UKBB	European	2017	-0.01351	0.001621	7.955e-17	331296
rs2820313	A	G	Leg fat-free mass left	UKBB	European	2017	-0.01323	0.001685	4.179e-15	331258
rs2820313	A	G	Leg fat-free mass right	UKBB	European	2017	-0.01236	0.001685	2.241e-13	331285
rs2820313	A	G	Leg predicted mass left	UKBB	European	2017	-0.01317	0.001674	3.691e-15	331253
rs2820313	A	G	Leg predicted mass right	UKBB	European	2017	-0.01218	0.001674	3.447e-13	331285
rs2820313	A	G	Nap during day	UKBB	European	2017	-0.01488	0.001517	1.041e-22	337074
rs2820313	A	G	Overall health rating	UKBB	European	2017	-0.01161	0.001859	4.312e-10	336020
rs2820313	A	G	Trunk fat mass	UKBB	European	2017	-0.02239	0.002577	3.63e-18	331093
rs2820313	A	G	Trunk fat percentage	UKBB	European	2017	-0.01725	0.002352	2.278e-13	331113
rs2820313	A	G	Trunk fat-free mass	UKBB	European	2017	-0.0111	0.001612	5.771e-12	331030
rs2820313	A	G	Trunk predicted mass	UKBB	European	2017	-0.01096	0.001607	8.91e-12	330995
rs2820313	A	G	Waist circumference	UKBB	European	2017	-0.01922	0.002267	2.336e-17	336639
rs2820313	A	G	Weight	UKBB	European	2017	-0.02164	0.002237	3.909e-22	336227
rs2820313	A	G	Whole body fat mass	UKBB	European	2017	-0.02334	0.002497	9.033e-21	330762
rs2820313	A	G	Whole body fat-free mass	UKBB	European	2017	-0.01211	0.001618	7.23e-14	331291
rs2820313	A	G	Whole body water mass	UKBB	European	2017	-0.01211	0.001621	7.933e-14	331315
rs2517827	C	A	Eosinophil count	27863252	European	2016	0.03722	0.003841	3.34e-22	173480
rs2517827	C	A	Eosinophil percentage of granulocytes	27863252	European	2016	0.02162	0.003854	2.018e-08	173480
rs2517827	C	A	Eosinophil percentage of white cells	27863252	European	2016	0.02202	0.003837	9.586e-09	173480
rs2517827	C	A	Granulocyte count	27863252	European	2016	0.03432	0.003867	7.013e-19	173480
rs2517827	C	A	Hematocrit	27863252	European	2016	0.02584	0.003801	1.056e-11	173480
rs2517827	C	A	Hemoglobin concentration	27863252	European	2016	0.0327	0.003819	1.093e-17	173480
rs2517827	C	A	Lymphocyte count	27863252	European	2016	0.0448	0.003878	7.191e-31	173480
rs2517827	C	A	Mean corpuscular hemoglobin	27863252	European	2016	0.02183	0.003803	9.484e-09	173480
rs2517827	C	A	Mean corpuscular hemoglobin concentration	27863252	European	2016	0.0217	0.00373	5.918e-09	173480
rs2517827	C	A	Monocyte count	27863252	European	2016	0.03751	0.003847	1.809e-22	173480
rs2517827	C	A	Myeloid white cell count	27863252	European	2016	0.03636	0.003877	6.772e-21	173480
rs2517827	C	A	Neutrophil count	27863252	European	2016	0.03127	0.003858	5.175e-16	173480
rs2517827	C	A	Neutrophil percentage of granulocytes	27863252	European	2016	-0.02194	0.003855	1.252e-08	173480
rs2517827	C	A	Platelet count	27863252	European	2016	0.0221	0.003925	1.779e-08	173480
rs2517827	C	A	Plateletcrit	27863252	European	2016	0.02875	0.003935	2.749e-13	173480
rs2517827	C	A	Red cell distribution width	27863252	European	2016	-0.0284	0.003811	9.218e-14	173480
rs2517827	C	A	Reticulocyte count	27863252	European	2016	0.03086	0.003867	1.454e-15	173480
rs2517827	C	A	Reticulocyte fraction of red cells	27863252	European	2016	0.02794	0.003865	4.837e-13	173480
rs2517827	C	A	Sum basophil neutrophil counts	27863252	European	2016	0.03188	0.003864	1.573e-16	173480
rs2517827	C	A	Sum eosinophil basophil counts	27863252	European	2016	0.03937	0.003845	1.322e-24	173480
rs2517827	C	A	Sum neutrophil eosinophil counts	27863252	European	2016	0.03396	0.003861	1.432e-18	173480
rs2517827	C	A	White blood cell count	27863252	European	2016	0.0489	0.00386	8.832e-37	173480
rs2517827	C	A	IgA deficiency	27723758	European	2016	-0.483	0.04917	8.937e-23	6487
rs2517827	C	A	Primary sclerosing cholangitis	27992413	European	2017	-0.42	0.03	1.416e-45	14890
rs2517827	C	A	Body mass index	UKBB	European	2017	-0.01542	0.002597	2.89e-09	336107
rs2517827	C	A	Comparative body size at age 10	UKBB	European	2017	-0.0131	0.001797	3.185e-13	331693
rs2517827	C	A	Heel bone mineral density	UKBB	European	2017	-0.01985	0.003365	3.618e-09	194398
rs2517827	C	A	Intestinal malabsorption	UKBB	European	2017	-0.001109	0.0001132	1.133e-22	337199
rs2517827	C	A	Mouth or teeth dental problems: dentures	UKBB	European	2017	-0.005609	0.0009868	1.322e-08	336138
rs2517827	C	A	Self-reported hyperthyroidism or thyrotoxicosis	UKBB	European	2017	-0.001748	0.0002278	1.669e-14	337159
rs2517827	C	A	Self-reported malabsorption or coeliac disease	UKBB	European	2017	-0.003002	0.0001724	7.241e-68	337159
rs2517827	C	A	Self-reported psoriasis	UKBB	European	2017	-0.002043	0.0002806	3.301e-13	337159
rs2517827	C	A	Sleep duration	UKBB	European	2017	0.0113	0.002028	2.524e-08	335410
rs2517827	C	A	Unspecified haematuria	UKBB	European	2017	0.002145	0.0003847	2.459e-08	337199
rs2517827	C	A	Schizophrenia	25056061	Mixed	2014	0.0789	0.0139	1.453e-08	82315
rs2186122	T	A	Arm fat mass left	UKBB	European	2017	0.01381	0.002416	1.084e-08	331164
rs2186122	T	A	Arm fat mass right	UKBB	European	2017	0.01337	0.002415	3.097e-08	331226
rs2186122	T	A	Leg fat mass left	UKBB	European	2017	0.01081	0.001948	2.837e-08	331275
rs2186122	T	A	Leg fat mass right	UKBB	European	2017	0.01113	0.001971	1.604e-08	331293
rs2186122	T	A	Trunk fat mass	UKBB	European	2017	0.01446	0.002482	5.701e-09	331093
rs2186122	T	A	Weight	UKBB	European	2017	0.01242	0.002154	7.987e-09	336227
rs2186122	T	A	Whole body fat mass	UKBB	European	2017	0.01397	0.002405	6.304e-09	330762
rs205024	C	T	Sleep duration	UKBB	European	2017	-0.01065	0.001928	3.311e-08	335410
rs2014830	C	T	High light scatter percentage of red cells	27863252	European	2016	-0.05331	0.003938	9.615e-42	173480
rs2014830	C	T	High light scatter reticulocyte count	27863252	European	2016	-0.0533	0.003938	9.768e-42	173480
rs2014830	C	T	Immature fraction of reticulocytes	27863252	European	2016	-0.0389	0.003901	2.019e-23	173480
rs2014830	C	T	Reticulocyte count	27863252	European	2016	-0.05074	0.003945	7.532e-38	173480
rs2014830	C	T	Reticulocyte fraction of red cells	27863252	European	2016	-0.05116	0.003943	1.699e-38	173480
rs2014830	C	T	Age at first live birth	UKBB	European	2017	-0.02521	0.004325	5.619e-09	123846
rs2014830	C	T	Age at last live birth	UKBB	European	2017	-0.02596	0.004343	2.267e-09	123676
rs2014830	C	T	Arm fat mass left	UKBB	European	2017	0.02137	0.002609	2.547e-16	331164
rs2014830	C	T	Arm fat mass right	UKBB	European	2017	0.02099	0.002608	8.421e-16	331226
rs2014830	C	T	Arm fat percentage left	UKBB	European	2017	0.01339	0.002015	3.021e-11	331198
rs2014830	C	T	Arm fat percentage right	UKBB	European	2017	0.01333	0.002024	4.477e-11	331249
rs2014830	C	T	Arm fat-free mass left	UKBB	European	2017	0.01435	0.001692	2.31e-17	331159
rs2014830	C	T	Arm fat-free mass right	UKBB	European	2017	0.01349	0.001658	4.239e-16	331221
rs2014830	C	T	Arm predicted mass left	UKBB	European	2017	0.0144	0.001686	1.36e-17	331146
rs2014830	C	T	Arm predicted mass right	UKBB	European	2017	0.01337	0.001653	5.902e-16	331216
rs2014830	C	T	Basal metabolic rate	UKBB	European	2017	0.01361	0.001765	1.243e-14	331307
rs2014830	C	T	Body fat percentage	UKBB	European	2017	0.01321	0.002041	9.742e-11	331117
rs2014830	C	T	Body mass index	UKBB	European	2017	0.02617	0.002632	2.773e-23	336107
rs2014830	C	T	Diabetes diagnosed by doctor	UKBB	European	2017	0.003261	0.0005706	1.101e-08	336473
rs2014830	C	T	Hip circumference	UKBB	European	2017	0.01681	0.002635	1.812e-10	336601
rs2014830	C	T	Impedance of arm left	UKBB	European	2017	-0.01839	0.00188	1.309e-22	331292
rs2014830	C	T	Impedance of arm right	UKBB	European	2017	-0.01876	0.001872	1.228e-23	331279
rs2014830	C	T	Impedance of leg left	UKBB	European	2017	-0.01433	0.002427	3.518e-09	331296
rs2014830	C	T	Impedance of leg right	UKBB	European	2017	-0.01435	0.002408	2.552e-09	331301
rs2014830	C	T	Impedance of whole body	UKBB	European	2017	-0.0181	0.002029	4.753e-19	331284
rs2014830	C	T	Leg fat mass left	UKBB	European	2017	0.01943	0.002104	2.588e-20	331275
rs2014830	C	T	Leg fat mass right	UKBB	European	2017	0.01925	0.002128	1.484e-19	331293
rs2014830	C	T	Leg fat percentage left	UKBB	European	2017	0.01362	0.001664	2.751e-16	331278
rs2014830	C	T	Leg fat percentage right	UKBB	European	2017	0.01347	0.001686	1.343e-15	331296
rs2014830	C	T	Leg fat-free mass left	UKBB	European	2017	0.0115	0.001753	5.279e-11	331258
rs2014830	C	T	Leg fat-free mass right	UKBB	European	2017	0.01096	0.001752	4.013e-10	331285
rs2014830	C	T	Leg predicted mass left	UKBB	European	2017	0.01146	0.001741	4.644e-11	331253
rs2014830	C	T	Leg predicted mass right	UKBB	European	2017	0.0108	0.001741	5.559e-10	331285
rs2014830	C	T	Qualifications: college or university degree	UKBB	European	2017	-0.00762	0.001248	1.008e-09	334070
rs2014830	C	T	Self-reported diabetes	UKBB	European	2017	0.003076	0.0005174	2.749e-09	337159
rs2014830	C	T	Sleeplessness or insomnia	UKBB	European	2017	0.01122	0.001908	4.037e-09	336965
rs2014830	C	T	Taking other prescription medications	UKBB	European	2017	0.007719	0.001333	7.052e-09	336330
rs2014830	C	T	Trunk fat mass	UKBB	European	2017	0.0188	0.00268	2.311e-12	331093
rs2014830	C	T	Trunk fat-free mass	UKBB	European	2017	0.01108	0.001677	3.835e-11	331030
rs2014830	C	T	Trunk predicted mass	UKBB	European	2017	0.01096	0.001671	5.397e-11	330995
rs2014830	C	T	Usual walking pace	UKBB	European	2017	-0.009292	0.001626	1.102e-08	335349
rs2014830	C	T	Waist circumference	UKBB	European	2017	0.01835	0.002357	6.93e-15	336639
rs2014830	C	T	Weight	UKBB	European	2017	0.02038	0.002325	1.864e-18	336227
rs2014830	C	T	Whole body fat mass	UKBB	European	2017	0.0206	0.002597	2.162e-15	330762
rs2014830	C	T	Whole body fat-free mass	UKBB	European	2017	0.01193	0.001683	1.351e-12	331291
rs2014830	C	T	Whole body water mass	UKBB	European	2017	0.01216	0.001686	5.454e-13	331315
rs17388803	A	C	Sleep duration	UKBB	European	2017	0.0186	0.003123	2.562e-09	335410
rs17005118	A	G	Height in males	23754948	European	2013	0.043	0.0069	3.83e-10	60531
rs17005118	A	G	Height tails	23563607	European	2013	0.16	0.029	1.3e-08	14776
rs17005118	A	G	Height	20881960	European	2010	NA	NA	2.211e-12	133807
rs17005118	A	G	Height	23754948	European	2013	0.03611	0.004731	2.3e-14	133646
rs17005118	A	G	Height	25282103	European	2014	0.039	0.0033	1.4e-30	252979
rs17005118	A	G	Hip circumference adjusted for BMI	25673412	Mixed	2015	0.024	0.004	2e-09	225225
rs17005118	A	G	Waist circumference adjusted for BMI	25673412	Mixed	2015	0.025	0.0037	1.4e-11	245476
rs17005118	A	G	Height	20881960	European	2010	NA	NA	2.211e-12	133653
rs17005118	A	G	Arm fat-free mass left	UKBB	European	2017	0.01122	0.001751	1.458e-10	331159
rs17005118	A	G	Arm fat-free mass right	UKBB	European	2017	0.01103	0.001716	1.3e-10	331221
rs17005118	A	G	Arm predicted mass left	UKBB	European	2017	0.01158	0.001745	3.13e-11	331146
rs17005118	A	G	Arm predicted mass right	UKBB	European	2017	0.01087	0.00171	2.066e-10	331216
rs17005118	A	G	Basal metabolic rate	UKBB	European	2017	0.01168	0.001826	1.592e-10	331307
rs17005118	A	G	Comparative body size at age 10	UKBB	European	2017	-0.01057	0.001885	2.083e-08	331693
rs17005118	A	G	Comparative height size at age 10	UKBB	European	2017	0.01726	0.00188	4.254e-20	332021
rs17005118	A	G	Height	UKBB	European	2017	0.02734	0.001957	2.455e-44	336474
rs17005118	A	G	Leg predicted mass right	UKBB	European	2017	0.009834	0.001801	4.768e-08	331285
rs17005118	A	G	Overall health rating	UKBB	European	2017	0.01221	0.002001	1.049e-09	336020
rs17005118	A	G	Sitting height	UKBB	European	2017	0.02082	0.002129	1.364e-22	336172
rs17005118	A	G	Trunk fat mass	UKBB	European	2017	0.01703	0.002773	8.189e-10	331093
rs17005118	A	G	Trunk fat-free mass	UKBB	European	2017	0.01073	0.001735	6.157e-10	331030
rs17005118	A	G	Trunk predicted mass	UKBB	European	2017	0.01067	0.001729	6.832e-10	330995
rs17005118	A	G	Weight	UKBB	European	2017	0.01566	0.002407	7.65e-11	336227
rs17005118	A	G	Whole body fat-free mass	UKBB	European	2017	0.01094	0.001742	3.394e-10	331291
rs17005118	A	G	Whole body water mass	UKBB	European	2017	0.01085	0.001744	4.969e-10	331315
rs1607227	T	G	Impedance of arm left	UKBB	European	2017	0.01291	0.001887	7.697e-12	331292
rs1607227	T	G	Impedance of arm right	UKBB	European	2017	0.0121	0.001879	1.187e-10	331279
rs1607227	T	G	Impedance of leg left	UKBB	European	2017	0.01691	0.002436	3.887e-12	331296
rs1607227	T	G	Impedance of leg right	UKBB	European	2017	0.01838	0.002417	2.914e-14	331301
rs1607227	T	G	Impedance of whole body	UKBB	European	2017	0.01622	0.002037	1.716e-15	331284
rs1607227	T	G	Sleep duration	UKBB	European	2017	0.01163	0.002064	1.765e-08	335410
rs1607227	T	G	Trunk fat-free mass	UKBB	European	2017	-0.009212	0.001683	4.416e-08	331030
rs1607227	T	G	Whole body fat-free mass	UKBB	European	2017	-0.009333	0.00169	3.322e-08	331291
rs1607227	T	G	Whole body water mass	UKBB	European	2017	-0.009512	0.001692	1.898e-08	331315
rs1380703	A	G	Sleep duration	27494321	European	2016	0.025	0.003969	3e-10	-
rs1380703	A	G	Sleep duration	28604731	European	2017	-0.027	0.004502	2e-09	-
rs1380703	A	G	Sleep duration	UKBB	European	2017	0.01369	0.001965	3.205e-12	335410
rs13107325	T	C	Hematocrit	27863252	European	2016	0.05038	0.006703	5.639e-14	173480
rs13107325	T	C	Hemoglobin concentration	27863252	European	2016	0.04852	0.006734	5.835e-13	173480
rs13107325	T	C	Platelet distribution width	27863252	European	2016	-0.04774	0.006826	2.664e-12	173480
rs13107325	T	C	Diastolic blood pressure	27618447	Mixed	2016	NA	NA	7.938e-11	192763
rs13107325	T	C	Childhood BMI	26604143	European	2016	0.1022	0.0179	1.194e-08	35238
rs13107325	T	C	Body mass index in physically active indivdiuals	28448500	European	2017	0.0531	0.0088	1.46e-09	132755
rs13107325	T	C	Body mass index in physically active indivdiuals	28448500	Mixed	2017	0.0508	0.0086	4.17e-09	142210
rs13107325	T	C	Body mass index in males greater than 50 years of age	26426971	European	2015	0.065	0.011	2.6e-09	90992
rs13107325	T	C	Body mass index in males	25673413	Mixed	2015	0.0525	0.0088	2.719e-09	152725
rs13107325	T	C	Body mass index adjsuted for physical activity in males	28448500	Mixed	2017	0.0698	0.0115	1.28e-09	79783
rs13107325	T	C	Body mass index adjusted for physical activity	28448500	European	2017	0.0505	0.0079	2e-10	173078
rs13107325	T	C	Body mass index adjusted for physical activity	28448500	Mixed	2017	0.0488	0.0077	3.1e-10	190113
rs13107325	T	C	Body mass index adjusted for smoking in males	28443625	Mixed	2017	0.0607	0.0103	4.055e-09	98978
rs13107325	T	C	Body mass index adjusted for smoking	28443625	European	2017	0.0497	0.0077	8.982e-11	181290
rs13107325	T	C	Body mass index adjusted for smoking	28443625	Mixed	2017	0.0469	0.0075	3.168e-10	207588
rs13107325	T	C	Body mass index	23754948	European	2013	0.058	0.009899	4.66e-09	126058
rs13107325	T	C	Body mass index	25673413	European	2015	0.0477	0.0068	1.825e-12	321461
rs13107325	T	C	Body mass index	29273807	European	2018	0.055	0.0044	2.8e-35	449889
rs13107325	T	C	Body mass index	25673413	Mixed	2015	0.0472	0.0066	1.064e-12	335619
rs13107325	T	C	Body mass index	29273807	Mixed	2018	0.053	0.0043	9.1e-35	526508
rs13107325	T	C	Height	28146470	European	2017	-0.034	0.0049	2e-12	381625
rs13107325	T	C	Height	28146470	Mixed	2017	-0.033	0.0048	3.6e-12	458927
rs13107325	T	C	High density lipoprotein	24097068	European	2013	-0.0708	0.0078	1.065e-15	179316
rs13107325	T	C	High density lipoprotein	20686565	Mixed	2010	-0.0707	0.0104	7.198e-11	99900
rs13107325	T	C	Body mass index	20935630	European	2010	NA	NA	1.5e-13	123865
rs13107325	T	C	Body mass index	23001569	Mixed	2012	NA	NA	1.5e-13	78436
rs13107325	T	C	Diastolic blood pressure	21909110	European	2011	NA	NA	2.11e-11	74064
rs13107325	T	C	Diastolic blood pressure	21909115	European	2011	NA	NA	2.3e-17	69395
rs13107325	T	C	Extreme obesity with early age of onset	23563609	European	2013	NA	NA	1.5e-213	6889
rs13107325	T	C	Gene expression	20935630	European	2010	NA	NA	1.36e-16	123865
rs13107325	T	C	Gene expression of SLC39A8 in liver	21909115	European	2011	NA	NA	5e-23	69395
rs13107325	T	C	HDL cholesterol	20686565	Mixed	2010	NA	NA	1.7e-11	100184
rs13107325	T	C	HDL cholesterol	20864672	Mixed	2010	NA	NA	1.6e-08	17243
rs13107325	T	C	Mean arterial pressure	21909110	European	2011	NA	NA	1.3e-10	74064
rs13107325	T	C	SLC39A8 gene expression in human liver	20686565	Mixed	2010	NA	NA	3e-19	100184
rs13107325	T	C	Systolic blood pressure	21909110	European	2011	NA	NA	2.16e-10	74064
rs13107325	T	C	Systolic blood pressure	21909115	European	2011	NA	NA	3.269e-14	69395
rs13107325	T	C	Crohns disease	26192919	European	2015	0.2216	0.0397	2.4e-08	20883
rs13107325	T	C	BMI adjusted for smoking behaviour	28443625	European	2017	0.0469	0.007446	3e-10	-
rs13107325	T	C	BMI adjusted for smoking behaviour	28443625	European	2017	0.0607	0.01032	4e-09	-
rs13107325	T	C	Blood pressure	21909110	European	2011	0.633	0.09788	1e-10	-
rs13107325	T	C	Body mass index	20935630	European	2010	0.19	0.02585	2e-13	-
rs13107325	T	C	Body mass index	25673413	Mixed	2015	0.053	0.008935	3e-09	-
rs13107325	T	C	Body mass index	25673413	Mixed	2015	0.047	0.006591	1e-12	-
rs13107325	T	C	Body mass index	25673413	Mixed	2015	0.048	0.006824	2e-12	-
rs13107325	T	C	Body mass index	28448500	European	2017	0.0741	0.01191	5e-10	-
rs13107325	T	C	Body mass index	28448500	European	2017	0.0488	0.007748	3e-10	-
rs13107325	T	C	Body mass index	28448500	European	2017	0.0698	0.01142	1e-09	-
rs13107325	T	C	Body mass index	28448500	European	2017	0.0505	0.007939	2e-10	-
rs13107325	T	C	Body mass index in physically active individuals	28448500	European	2017	0.0508	0.008633	4e-09	-
rs13107325	T	C	Body mass index in physically active individuals	28448500	European	2017	0.0531	0.008692	1e-09	-
rs13107325	T	C	Body mass index joint analysis main effects and physical activity interaction	28448500	European	2017	NA	NA	2e-09	-
rs13107325	T	C	Body mass index joint analysis main effects and physical activity interaction	28448500	European	2017	NA	NA	2e-10	-
rs13107325	T	C	Body mass index joint analysis main effects and physical activity interaction	28448500	European	2017	NA	NA	2e-08	-
rs13107325	T	C	Body mass index joint analysis main effects and physical activity interaction	28448500	European	2017	NA	NA	8e-10	-
rs13107325	T	C	Body mass index joint analysis main effects and smoking interaction	28443625	European	2017	NA	NA	2e-10	-
rs13107325	T	C	Body mass index joint analysis main effects and smoking interaction	28443625	European	2017	NA	NA	1e-08	-
rs13107325	T	C	Childhood body mass index	26604143	European	2016	NA	NA	1e-08	-
rs13107325	T	C	Diastolic blood pressure	21909115	European	2011	0.684	0.08053	2e-17	-
rs13107325	T	C	Diastolic blood pressure	28739976	European	2017	0.686	0.09219	1e-13	-
rs13107325	T	C	HDL cholesterol	20686565	Mixed	2010	0.84	0.1288	7e-11	-
rs13107325	T	C	HDL cholesterol	24097068	European	2013	0.071	0.008845	1e-15	-
rs13107325	T	C	Intelligence multi trait analysis	29326435	Mixed	2018	0.05044	0.00579	3e-18	-
rs13107325	T	C	NT proBNP levels in acute coronary syndrome	26908625	Mixed	2016	0.216	0.03489	6e-10	-
rs13107325	T	C	Schizophrenia	26198764	European	2015	0.1484	0.0211	2e-12	-
rs13107325	T	C	Systolic blood pressure	21909115	European	2011	0.981	0.1291	3e-14	-
rs13107325	T	C	Systolic blood pressure	28739976	European	2017	0.933	0.1507	6e-10	-
rs13107325	T	C	Alcohol intake frequency	UKBB	European	2017	0.05053	0.006762	7.88e-14	336965
rs13107325	T	C	Arm fat mass left	UKBB	European	2017	0.04329	0.004532	1.299e-21	331164
rs13107325	T	C	Arm fat mass right	UKBB	European	2017	0.04437	0.004531	1.218e-22	331226
rs13107325	T	C	Arm fat percentage left	UKBB	European	2017	0.04019	0.0035	1.623e-30	331198
rs13107325	T	C	Arm fat percentage right	UKBB	European	2017	0.04026	0.003516	2.366e-30	331249
rs13107325	T	C	Body fat percentage	UKBB	European	2017	0.03753	0.003545	3.449e-26	331117
rs13107325	T	C	Body mass index	UKBB	European	2017	0.0523	0.004572	2.662e-30	336107
rs13107325	T	C	Comparative body size at age 10	UKBB	European	2017	0.02066	0.003165	6.677e-11	331693
rs13107325	T	C	Diastolic blood pressure	UKBB	European	2017	-0.04232	0.004684	1.646e-19	317756
rs13107325	T	C	Fluid intelligence score	UKBB	European	2017	-0.1339	0.01714	5.643e-15	108818
rs13107325	T	C	Hand grip strength left	UKBB	European	2017	-0.02788	0.003334	6.103e-17	335821
rs13107325	T	C	Hand grip strength right	UKBB	European	2017	-0.03078	0.003339	3.068e-20	335842
rs13107325	T	C	Height	UKBB	European	2017	-0.02752	0.003285	5.366e-17	336474
rs13107325	T	C	Hip circumference	UKBB	European	2017	0.04256	0.004578	1.449e-20	336601
rs13107325	T	C	Impedance of leg left	UKBB	European	2017	-0.03182	0.004217	4.519e-14	331296
rs13107325	T	C	Impedance of leg right	UKBB	European	2017	-0.03371	0.004184	7.824e-16	331301
rs13107325	T	C	Leg fat mass left	UKBB	European	2017	0.03247	0.003655	6.423e-19	331275
rs13107325	T	C	Leg fat mass right	UKBB	European	2017	0.03198	0.003697	5.186e-18	331293
rs13107325	T	C	Leg fat percentage left	UKBB	European	2017	0.02789	0.002892	5.111e-22	331278
rs13107325	T	C	Leg fat percentage right	UKBB	European	2017	0.02688	0.002929	4.477e-20	331296
rs13107325	T	C	Pain type experienced in last month: none of the above	UKBB	European	2017	-0.01304	0.002278	1.051e-08	336650
rs13107325	T	C	Prospective memory result	UKBB	European	2017	0.02585	0.004113	3.295e-10	111099
rs13107325	T	C	Qualifications: college or university degree	UKBB	European	2017	-0.01236	0.002169	1.194e-08	334070
rs13107325	T	C	Self-reported hypertension	UKBB	European	2017	-0.0119	0.002028	4.397e-09	337159
rs13107325	T	C	Self-reported osteoarthritis	UKBB	European	2017	0.009966	0.001282	7.791e-15	337159
rs13107325	T	C	Sitting height	UKBB	European	2017	0.02564	0.003574	7.199e-13	336172
rs13107325	T	C	Sleep duration	UKBB	European	2017	-0.02186	0.003572	9.343e-10	335410
rs13107325	T	C	Time spent watching television	UKBB	European	2017	0.02295	0.003552	1.036e-10	319740
rs13107325	T	C	Trunk fat mass	UKBB	European	2017	0.04391	0.004656	4.134e-21	331093
rs13107325	T	C	Trunk fat percentage	UKBB	European	2017	0.04394	0.00425	4.801e-25	331113
rs13107325	T	C	Types of physical activity in last 4 weeks: strenuous sports	UKBB	European	2017	-0.00829	0.001406	3.727e-09	335599
rs13107325	T	C	Usual walking pace	UKBB	European	2017	-0.02596	0.002824	3.92e-20	335349
rs13107325	T	C	Vascular or heart problems diagnosed by doctor: high blood pressure	UKBB	European	2017	-0.0116	0.002056	1.692e-08	336683
rs13107325	T	C	Waist circumference	UKBB	European	2017	0.02421	0.004094	3.355e-09	336639
rs13107325	T	C	Weight	UKBB	European	2017	0.02814	0.004039	3.241e-12	336227
rs13107325	T	C	Whole body fat mass	UKBB	European	2017	0.04296	0.004512	1.741e-21	330762
rs13107325	T	C	Schizophrenia	25056061	Mixed	2014	0.1519	0.0215	1.536e-12	82315
rs13107325	T	C	Blood pressure	21909110	European	2011	NA	NA	1e-10	-
rs13107325	T	C	Blood pressure	21909115	European	2011	NA	NA	2e-17	-
rs13107325	T	C	Blood pressure	21909115	European	2011	NA	NA	3e-14	-
rs13107325	T	C	Body mass index	20935630	European	2010	NA	NA	2e-13	-
rs13107325	T	C	Cholesterol hdl	20686565	Mixed	2010	NA	NA	7e-11	-
rs12963463	C	T	Irritability	UKBB	European	2017	0.007851	0.001234	1.961e-10	322668
rs12963463	C	T	Neuroticism score	UKBB	European	2017	0.06146	0.009605	1.573e-10	274108
rs12661667	C	T	High light scatter reticulocyte count	27863252	European	2016	-0.03128	0.004051	1.14e-14	173480
rs12661667	C	T	Mean corpuscular hemoglobin	27863252	European	2016	0.101	0.003989	1.46e-141	173480
rs12661667	C	T	Mean corpuscular volume	27863252	European	2016	0.1231	0.003976	2.5e-210	173480
rs12661667	C	T	Red blood cell count	27863252	European	2016	-0.07111	0.004012	2.749e-70	173480
rs12661667	C	T	Red cell distribution width	27863252	European	2016	-0.05248	0.003997	2.213e-39	173480
rs12661667	C	T	Reticulocyte count	27863252	European	2016	-0.04708	0.004058	4.077e-31	173480
rs12661667	C	T	Reticulocyte fraction of red cells	27863252	European	2016	-0.03128	0.004056	1.223e-14	173480
rs12661667	C	T	Mean corpuscular hemoglobin MCH	19862010	European	2009	NA	NA	3.98e-09	24167
rs12661667	C	T	Mean corpuscular hemoglobin MCH	22560525	European	2014	NA	NA	3e-09	7873
rs12661667	C	T	Mean corpuscular hemoglobin concentration	23222517	Mixed	2012	NA	NA	1.23e-23	71861
rs12661667	C	T	Mean corpuscular volume	19853236	European	2009	NA	NA	1.2e-09	6015
rs12661667	C	T	Mean corpuscular volume	19862010	European	2009	NA	NA	1.54e-15	24167
rs12661667	C	T	Mean corpuscular volume	22560525	European	2014	NA	NA	4e-14	7873
rs12661667	C	T	Mean corpuscular volume	23222517	Mixed	2012	NA	NA	8.57e-33	71861
rs12661667	C	T	Red blood cell count RBC	23222517	Mixed	2012	NA	NA	1.18e-17	71861
rs12567114	A	G	Sleep duration	UKBB	European	2017	0.01255	0.002109	2.711e-09	335410
rs12567114	A	G	Time spent watching television	UKBB	European	2017	-0.01156	0.002102	3.857e-08	319740
rs1229762	T	C	Sleep duration	UKBB	European	2017	-0.01216	0.001987	9.439e-10	335410
rs1229762	T	C	Types of physical activity in last 4 weeks: light diy	UKBB	European	2017	-0.00837	0.001287	7.921e-11	335599
rs1229762	T	C	Wheeze or whistling in the chest in last year	UKBB	European	2017	0.00654	0.001054	5.452e-10	331257
rs11763750	A	G	Age at first live birth	UKBB	European	2017	0.02849	0.005073	1.961e-08	123846
rs11763750	A	G	Arm fat mass left	UKBB	European	2017	-0.02106	0.003068	6.659e-12	331164
rs11763750	A	G	Arm fat mass right	UKBB	European	2017	-0.01999	0.003067	7.107e-11	331226
rs11763750	A	G	Arm fat percentage left	UKBB	European	2017	-0.01733	0.002369	2.556e-13	331198
rs11763750	A	G	Arm fat percentage right	UKBB	European	2017	-0.01688	0.00238	1.308e-12	331249
rs11763750	A	G	Body fat percentage	UKBB	European	2017	-0.01474	0.0024	8.186e-10	331117
rs11763750	A	G	Body mass index	UKBB	European	2017	-0.02331	0.003098	5.314e-14	336107
rs11763750	A	G	Hip circumference	UKBB	European	2017	-0.01809	0.003101	5.409e-09	336601
rs11763750	A	G	Impedance of leg left	UKBB	European	2017	0.01725	0.002854	1.492e-09	331296
rs11763750	A	G	Irritability	UKBB	European	2017	-0.008118	0.001439	1.672e-08	322668
rs11763750	A	G	Leg fat mass left	UKBB	European	2017	-0.01411	0.002474	1.163e-08	331275
rs11763750	A	G	Leg fat mass right	UKBB	European	2017	-0.01447	0.002502	7.373e-09	331293
rs11763750	A	G	Leg fat percentage left	UKBB	European	2017	-0.01113	0.001957	1.311e-08	331278
rs11763750	A	G	Leg fat percentage right	UKBB	European	2017	-0.01141	0.001982	8.564e-09	331296
rs11763750	A	G	Miserableness	UKBB	European	2017	-0.00976	0.001552	3.177e-10	331856
rs11763750	A	G	Number of self-reported non-cancer illnesses	UKBB	European	2017	-0.01883	0.002586	3.295e-13	337159
rs11763750	A	G	Number of treatments or medications taken	UKBB	European	2017	-0.01475	0.002511	4.293e-09	337159
rs11763750	A	G	Overall health rating	UKBB	European	2017	-0.01539	0.002274	1.319e-11	336020
rs11763750	A	G	Qualifications: college or university degree	UKBB	European	2017	0.01016	0.001468	4.398e-12	334070
rs11763750	A	G	Taking other prescription medications	UKBB	European	2017	-0.009662	0.001568	7.263e-10	336330
rs11763750	A	G	Time spent watching television	UKBB	European	2017	-0.01322	0.00241	4.12e-08	319740
rs11763750	A	G	Trunk fat mass	UKBB	European	2017	-0.01781	0.003152	1.589e-08	331093
rs11763750	A	G	Trunk fat percentage	UKBB	European	2017	-0.01646	0.002877	1.058e-08	331113
rs11763750	A	G	Types of physical activity in last 4 weeks: other exercises	UKBB	European	2017	0.00982	0.001573	4.308e-10	335599
rs11763750	A	G	Vascular or heart problems diagnosed by doctor: none of the above	UKBB	European	2017	0.007802	0.00143	4.889e-08	336683
rs11763750	A	G	Waist circumference	UKBB	European	2017	-0.0152	0.002773	4.259e-08	336639
rs11763750	A	G	Whole body fat mass	UKBB	European	2017	-0.01821	0.003054	2.476e-09	330762
